# Supplementary material for: Comparative studies targeting the best dyeing conditions for pure, blend and modified fabrics with novel nano-disperse reactive dyes and their biological activity
Source: Sci Rep. 2026 Jun 4;16:17374. doi: 10.1038/s41598-026-55597-4 (PMC13237350; doi:10.1038/s41598-026-55597-4)
Supplement: Supplementary file 1 — Supplementary Material 1 [file 41598_2026_55597_MOESM1_ESM.xlsx]

## Sheet: PET
Shade (℃, min, pH)		Wavelength (nm)	360	365	370	375	380	385	390	395	400	405	410	415	420	425	430	435	440	445	450	455	460	465	470	475	480	485	490	495	500	505	510	515	520	525	530	535	540	545	550	555	560	565	570	575	580	585	590
		Sample 1	4.38	4.04	4.89	4.2	4.08	3.48	3.27	2.88	2.57	2.4	2.13	1.93	1.72	1.53	1.36	1.21	1.07	0.94	0.82	0.71	0.63	0.55	0.48	0.43	0.38	0.33	0.3	0.27	0.25	0.23	0.22	0.21	0.2	0.19	0.19	0.18	0.18	0.18	0.18	0.18	0.18	0.18	0.18	0.17	0.17	0.17	0.17
		Sample 2	3.86	3.93	4.39	4.28	4.02	3.54	3.39	2.9	2.67	2.45	2.18	1.97	1.76	1.57	1.39	1.23	1.08	0.94	0.82	0.71	0.61	0.53	0.46	0.4	0.34	0.3	0.27	0.24	0.22	0.2	0.19	0.18	0.17	0.16	0.16	0.16	0.16	0.15	0.15	0.15	0.15	0.15	0.15	0.15	0.15	0.14	0.14
		Sample 3	4.49	3.69	4.25	4.16	3.79	3.25	3.28	3.06	2.66	2.5	2.27	2.09	1.88	1.66	1.45	1.28	1.13	0.99	0.86	0.74	0.64	0.55	0.48	0.42	0.36	0.32	0.28	0.25	0.23	0.21	0.19	0.18	0.17	0.17	0.17	0.16	0.16	0.16	0.16	0.16	0.16	0.16	0.15	0.15	0.15	0.15	0.14
		Sample 4	3.97	3.84	4.09	4.04	3.98	3.62	3.97	3.18	2.97	2.81	2.47	2.26	2.02	1.79	1.57	1.38	1.2	1.05	0.9	0.77	0.66	0.57	0.49	0.42	0.36	0.31	0.27	0.24	0.21	0.2	0.18	0.17	0.16	0.16	0.16	0.15	0.15	0.15	0.15	0.15	0.15	0.15	0.15	0.15	0.15	0.14	0.14
		Sample 5	5.36	4.89	5.73	5.45	5.06	4.48	4.36	3.66	3.53	3.39	2.98	2.74	2.44	2.16	1.91	1.68	1.48	1.29	1.12	0.97	0.84	0.72	0.63	0.54	0.47	0.42	0.36	0.32	0.28	0.26	0.23	0.22	0.2	0.2	0.19	0.19	0.18	0.18	0.18	0.18	0.18	0.18	0.17	0.17	0.17	0.16	0.16
		Sample 6	4.35	4	4.93	4.41	4.03	3.83	4	3.12	2.72	2.49	2.25	2.05	1.85	1.64	1.45	1.28	1.13	0.99	0.86	0.75	0.65	0.56	0.49	0.43	0.38	0.33	0.29	0.26	0.24	0.22	0.2	0.19	0.18	0.18	0.17	0.17	0.17	0.17	0.16	0.17	0.16	0.16	0.16	0.16	0.16	0.15	0.15
		Sample 7	4.31	4.47	4.68	4.13	4	3.69	3.61	2.98	2.67	2.51	2.3	2.07	1.83	1.61	1.41	1.25	1.1	0.96	0.83	0.72	0.62	0.54	0.47	0.41	0.36	0.32	0.28	0.25	0.23	0.21	0.2	0.19	0.18	0.17	0.17	0.17	0.17	0.16	0.16	0.16	0.16	0.16	0.16	0.16	0.15	0.15	0.15
		Sample 8	3.97	3.95	4.13	3.82	3.71	3.63	3.95	3.14	2.86	2.72	2.4	2.23	2.01	1.78	1.56	1.37	1.2	1.04	0.89	0.77	0.66	0.56	0.48	0.41	0.36	0.31	0.27	0.24	0.22	0.2	0.18	0.17	0.16	0.16	0.16	0.15	0.15	0.15	0.15	0.15	0.15	0.15	0.15	0.15	0.15	0.15	0.14
		Sample 9	4.47	4.63	4.41	4.14	3.92	3.5	3.66	3.22	2.79	2.56	2.26	2.05	1.85	1.64	1.43	1.27	1.12	0.97	0.84	0.73	0.63	0.55	0.48	0.42	0.37	0.32	0.29	0.26	0.23	0.22	0.21	0.19	0.18	0.18	0.17	0.17	0.17	0.16	0.16	0.16	0.16	0.16	0.16	0.16	0.15	0.15	0.15
		Sample 10	4.35	4.26	4.75	4.24	3.74	3.44	3.65	2.88	2.56	2.47	2.22	1.99	1.78	1.58	1.39	1.23	1.09	0.96	0.83	0.72	0.63	0.54	0.48	0.42	0.37	0.33	0.3	0.27	0.24	0.23	0.21	0.2	0.19	0.19	0.18	0.18	0.18	0.17	0.17	0.17	0.17	0.17	0.17	0.17	0.16	0.16	0.16
		Sample 11	4.34	4.68	4.76	4.01	3.93	3.7	3.39	2.97	2.64	2.51	2.2	2	1.79	1.6	1.41	1.24	1.09	0.95	0.83	0.72	0.63	0.55	0.48	0.42	0.37	0.33	0.29	0.26	0.24	0.23	0.21	0.2	0.19	0.19	0.18	0.18	0.18	0.17	0.17	0.17	0.17	0.17	0.17	0.17	0.17	0.16	0.16
		Sample 12	4.39	4.21	4.64	4.44	4.22	3.96	3.97	3.39	3.04	2.79	2.55	2.32	2.07	1.84	1.62	1.43	1.26	1.09	0.94	0.81	0.7	0.6	0.52	0.45	0.39	0.34	0.3	0.27	0.24	0.23	0.21	0.2	0.19	0.18	0.18	0.17	0.17	0.17	0.17	0.17	0.17	0.16	0.16	0.15	0.15	0.15	0.14
		Sample 13	3.38	3.57	3.51	3.13	2.84	2.47	2.41	2.02	1.62	1.39	1.19	1.05	0.95	0.84	0.75	0.67	0.6	0.53	0.47	0.42	0.38	0.33	0.3	0.27	0.25	0.23	0.21	0.2	0.19	0.18	0.18	0.17	0.16	0.16	0.16	0.16	0.16	0.16	0.16	0.16	0.16	0.16	0.16	0.15	0.15	0.15	0.15
		Sample 14	5.26	4.49	4.79	3.92	3.41	3.34	3.46	2.91	2.64	2.54	2.25	2.02	1.8	1.61	1.41	1.24	1.09	0.96	0.84	0.72	0.63	0.54	0.48	0.42	0.37	0.33	0.29	0.26	0.24	0.23	0.21	0.2	0.19	0.19	0.18	0.18	0.18	0.17	0.17	0.17	0.17	0.17	0.17	0.16	0.16	0.16	0.16
		Sample 15	4.24	3.97	4.32	4.36	3.95	3.59	3.57	3.09	2.87	2.61	2.36	2.13	1.91	1.69	1.49	1.31	1.14	1	0.86	0.75	0.65	0.56	0.49	0.43	0.37	0.33	0.29	0.26	0.24	0.22	0.21	0.2	0.19	0.18	0.18	0.18	0.18	0.17	0.17	0.17	0.17	0.17	0.16	0.16	0.16	0.16	0.16
		Sample 16	3.52	3.41	3.92	3.88	3.4	3.27	3.58	3.15	2.69	2.44	2.26	2.08	1.86	1.64	1.44	1.29	1.14	1	0.86	0.74	0.64	0.55	0.48	0.42	0.36	0.32	0.28	0.25	0.23	0.21	0.2	0.19	0.18	0.17	0.17	0.17	0.17	0.16	0.16	0.17	0.17	0.16	0.16	0.16	0.16	0.15	0.15
		Sample 17	3.55	3.63	3.89	3.5	3.12	2.76	2.88	2.22	1.89	1.71	1.49	1.34	1.21	1.07	0.95	0.84	0.75	0.67	0.59	0.52	0.46	0.41	0.36	0.33	0.29	0.27	0.24	0.23	0.21	0.2	0.2	0.19	0.18	0.18	0.18	0.18	0.18	0.17	0.17	0.17	0.17	0.17	0.17	0.17	0.17	0.16	0.16
		Sample 18	3.83	3.56	3.77	3.18	2.86	2.49	2.55	2.07	1.79	1.61	1.41	1.26	1.13	1.01	0.89	0.79	0.71	0.62	0.55	0.48	0.42	0.38	0.34	0.31	0.28	0.25	0.23	0.21	0.2	0.19	0.18	0.18	0.17	0.17	0.17	0.16	0.17	0.16	0.16	0.16	0.16	0.16	0.16	0.16	0.16	0.15	0.15
		Sample 19	3.61	3.31	3.42	3.14	2.91	2.81	2.9	2.31	2	1.82	1.58	1.45	1.32	1.18	1.04	0.93	0.83	0.73	0.64	0.56	0.5	0.43	0.38	0.34	0.3	0.27	0.25	0.23	0.21	0.2	0.19	0.18	0.17	0.17	0.17	0.16	0.16	0.16	0.16	0.16	0.16	0.16	0.16	0.16	0.15	0.15	0.15
		Sample 20	3.2	2.99	3.31	2.97	2.79	2.54	2.55	2.18	1.89	1.68	1.47	1.33	1.2	1.06	0.93	0.83	0.73	0.65	0.56	0.49	0.43	0.37	0.33	0.29	0.26	0.23	0.21	0.19	0.18	0.17	0.16	0.15	0.15	0.15	0.15	0.14	0.15	0.14	0.14	0.14	0.14	0.14	0.14	0.14	0.14	0.14	0.14
		Sample 21	4.08	4.04	3.99	3.81	3.35	2.98	3.08	2.47	2.16	1.96	1.72	1.55	1.39	1.25	1.12	1	0.89	0.79	0.69	0.6	0.53	0.46	0.41	0.36	0.32	0.28	0.26	0.23	0.22	0.2	0.19	0.19	0.18	0.17	0.17	0.17	0.17	0.16	0.16	0.16	0.16	0.16	0.16	0.16	0.16	0.15	0.15
		Sample 22	3.86	3.55	3.51	3.44	3.1	2.81	2.57	2.27	2.03	1.85	1.62	1.48	1.33	1.18	1.04	0.93	0.83	0.74	0.65	0.57	0.51	0.45	0.4	0.36	0.32	0.29	0.27	0.24	0.23	0.22	0.21	0.21	0.2	0.2	0.19	0.19	0.19	0.18	0.18	0.18	0.18	0.17	0.17	0.16	0.16	0.15	0.15
		Sample 23	3.48	3.67	3.86	3.16	2.87	2.74	2.69	2.27	1.99	1.79	1.56	1.39	1.25	1.11	0.98	0.88	0.78	0.69	0.6	0.52	0.46	0.4	0.36	0.32	0.28	0.26	0.23	0.21	0.2	0.19	0.18	0.17	0.17	0.16	0.16	0.16	0.16	0.15	0.15	0.15	0.15	0.15	0.15	0.15	0.15	0.14	0.14
		Sample 24	3.46	3.27	3.61	3.29	3.17	2.85	2.71	2.39	2.14	1.92	1.72	1.59	1.43	1.27	1.13	1.01	0.9	0.79	0.68	0.59	0.51	0.44	0.39	0.34	0.29	0.26	0.23	0.21	0.19	0.18	0.17	0.16	0.15	0.15	0.15	0.15	0.15	0.14	0.14	0.15	0.14	0.15	0.15	0.15	0.14	0.14	0.14
		Sample 25	4.04	4.04	4.24	3.58	3.49	3.27	2.82	2.48	2.18	2.03	1.8	1.63	1.47	1.31	1.16	1.03	0.91	0.8	0.69	0.6	0.53	0.46	0.41	0.36	0.32	0.29	0.26	0.24	0.22	0.21	0.2	0.19	0.18	0.18	0.17	0.17	0.17	0.17	0.16	0.16	0.16	0.16	0.16	0.16	0.16	0.15	0.15
		Sample 26	3.82	4.24	4.58	3.79	3.45	3.2	3.3	2.58	2.3	2.12	1.85	1.67	1.5	1.33	1.17	1.04	0.92	0.81	0.7	0.61	0.53	0.46	0.41	0.36	0.32	0.28	0.25	0.23	0.21	0.2	0.19	0.18	0.17	0.17	0.16	0.16	0.16	0.15	0.15	0.15	0.15	0.15	0.15	0.15	0.15	0.14	0.14
		Sample 27	4.03	3.77	4.09	3.63	3.31	3.02	3.03	2.68	2.23	2.05	1.8	1.65	1.49	1.32	1.17	1.04	0.92	0.81	0.71	0.62	0.54	0.47	0.41	0.36	0.32	0.29	0.26	0.23	0.21	0.2	0.19	0.18	0.17	0.17	0.17	0.16	0.16	0.16	0.16	0.16	0.16	0.16	0.16	0.16	0.15	0.15	0.15
		Sample 28	3.97	4.14	4.15	3.87	3.64	3.36	3.28	2.99	2.72	2.46	2.21	2.03	1.83	1.63	1.44	1.29	1.14	1	0.86	0.75	0.64	0.55	0.48	0.41	0.35	0.31	0.27	0.24	0.22	0.2	0.18	0.17	0.16	0.16	0.15	0.15	0.15	0.15	0.15	0.15	0.15	0.15	0.15	0.15	0.14	0.14	0.14
		Sample 29	3.83	3.8	4.3	4	3.87	3.26	3.15	2.74	2.38	2.26	1.97	1.79	1.62	1.44	1.27	1.12	0.99	0.87	0.76	0.66	0.57	0.5	0.44	0.39	0.34	0.3	0.27	0.24	0.22	0.21	0.2	0.19	0.18	0.17	0.17	0.17	0.17	0.16	0.16	0.16	0.16	0.16	0.16	0.15	0.15	0.15	0.15
		Sample 30	4.47	3.78	4.38	3.98	3.47	3.15	3.06	2.84	2.54	2.3	2.06	1.85	1.67	1.48	1.31	1.17	1.04	0.91	0.8	0.7	0.61	0.53	0.47	0.42	0.37	0.33	0.3	0.27	0.25	0.23	0.22	0.21	0.2	0.19	0.19	0.18	0.18	0.18	0.17	0.17	0.17	0.17	0.17	0.17	0.16	0.16	0.16
		Sample 31	3.64	4.46	4.28	4.05	3.43	3.17	3.05	2.7	2.39	2.23	1.96	1.76	1.59	1.42	1.25	1.11	0.98	0.85	0.74	0.64	0.56	0.49	0.43	0.38	0.33	0.3	0.26	0.24	0.22	0.21	0.2	0.19	0.18	0.17	0.17	0.17	0.17	0.16	0.16	0.16	0.16	0.16	0.16	0.16	0.15	0.15	0.15
		Sample 32	3.79	3.5	3.95	3.71	3.55	3.27	3.37	2.79	2.49	2.36	2.07	1.86	1.68	1.5	1.32	1.18	1.04	0.91	0.8	0.69	0.6	0.52	0.45	0.39	0.34	0.3	0.26	0.23	0.21	0.2	0.18	0.17	0.16	0.16	0.16	0.15	0.15	0.15	0.15	0.15	0.15	0.15	0.15	0.15	0.15	0.15	0.14
		Sample 33	4.27	3.87	4.65	4.14	3.9	3.72	3.89	3.5	3.14	3	2.68	2.45	2.23	1.98	1.74	1.54	1.35	1.18	1.02	0.87	0.75	0.64	0.55	0.47	0.4	0.35	0.3	0.26	0.23	0.21	0.19	0.18	0.17	0.16	0.16	0.15	0.15	0.15	0.15	0.15	0.15	0.15	0.15	0.14	0.14	0.14	0.14
		Sample 34	4.24	3.73	4.4	4.14	3.88	3.57	3.51	3	2.79	2.66	2.32	2.12	1.92	1.7	1.49	1.32	1.17	1.02	0.89	0.76	0.66	0.57	0.5	0.43	0.38	0.34	0.3	0.27	0.25	0.23	0.22	0.2	0.19	0.19	0.19	0.18	0.18	0.17	0.17	0.17	0.17	0.17	0.17	0.17	0.17	0.16	0.16
		Sample 35	4.6	4.22	5.06	4.73	4	3.68	3.62	3.02	2.81	2.58	2.3	2.12	1.91	1.7	1.5	1.32	1.16	1.01	0.87	0.76	0.66	0.57	0.5	0.44	0.38	0.34	0.3	0.27	0.25	0.23	0.22	0.2	0.19	0.19	0.18	0.18	0.18	0.17	0.17	0.17	0.17	0.17	0.17	0.16	0.16	0.16	0.16
		Sample 36	4.44	4.33	4.66	4.39	4.4	3.85	3.92	3.25	2.86	2.73	2.42	2.18	1.96	1.74	1.54	1.36	1.2	1.05	0.91	0.79	0.68	0.59	0.52	0.46	0.4	0.35	0.32	0.28	0.26	0.24	0.23	0.21	0.2	0.2	0.19	0.19	0.19	0.18	0.18	0.18	0.18	0.18	0.17	0.17	0.17	0.17	0.16
		Sample 37	4.02	3.89	4.43	3.92	3.96	3.8	3.77	3.34	3.13	2.91	2.66	2.4	2.14	1.89	1.66	1.45	1.27	1.1	0.95	0.81	0.69	0.59	0.51	0.44	0.37	0.33	0.28	0.25	0.22	0.2	0.19	0.17	0.16	0.16	0.16	0.15	0.15	0.15	0.15	0.15	0.15	0.15	0.15	0.14	0.14	0.14	0.14
		Sample 38	4.74	4.09	4.72	4.55	4.3	3.9	3.89	3.43	3.21	3.08	2.71	2.44	2.19	1.92	1.68	1.48	1.3	1.12	0.97	0.83	0.72	0.62	0.54	0.47	0.41	0.36	0.32	0.28	0.26	0.24	0.22	0.21	0.19	0.19	0.18	0.18	0.18	0.17	0.17	0.17	0.17	0.17	0.16	0.16	0.16	0.16	0.15
		Sample 39	5.16	4.6	5.69	4.89	4.64	4.45	4.11	3.52	3.25	3.18	2.86	2.64	2.36	2.09	1.82	1.61	1.41	1.23	1.07	0.92	0.79	0.68	0.6	0.52	0.45	0.39	0.35	0.31	0.28	0.26	0.24	0.22	0.21	0.2	0.2	0.19	0.19	0.18	0.18	0.18	0.17	0.17	0.17	0.17	0.16	0.16	0.16
		Sample 40	4.37	4.22	5.44	4.84	4.59	3.91	3.92	3.59	3.16	3.05	2.77	2.58	2.33	2.06	1.81	1.61	1.42	1.24	1.08	0.93	0.81	0.7	0.61	0.54	0.48	0.42	0.38	0.34	0.31	0.29	0.27	0.26	0.25	0.24	0.23	0.22	0.22	0.21	0.21	0.21	0.2	0.19	0.19	0.18	0.17	0.16	0.16
		Sample 41	4.59	4.71	5	4.82	4.65	4.23	4.2	3.86	3.39	3.21	2.87	2.65	2.41	2.13	1.87	1.65	1.44	1.25	1.08	0.93	0.8	0.68	0.59	0.51	0.45	0.39	0.34	0.3	0.28	0.25	0.24	0.22	0.21	0.2	0.19	0.19	0.18	0.18	0.17	0.17	0.17	0.17	0.17	0.17	0.16	0.16	0.16
		Sample 42	5.3	4.59	4.95	4.92	4.8	4.2	4.35	3.65	3.42	3.32	3.01	2.71	2.44	2.17	1.91	1.67	1.46	1.27	1.1	0.95	0.82	0.7	0.61	0.53	0.46	0.4	0.35	0.31	0.28	0.26	0.24	0.22	0.21	0.2	0.19	0.19	0.19	0.18	0.18	0.18	0.18	0.18	0.17	0.17	0.17	0.16	0.16
		Sample 43	4.39	4.37	5.12	4.75	4.51	4.24	4.41	3.77	3.36	3.32	2.93	2.67	2.4	2.12	1.86	1.64	1.44	1.25	1.07	0.92	0.79	0.68	0.59	0.51	0.44	0.39	0.34	0.3	0.27	0.25	0.23	0.22	0.21	0.2	0.19	0.19	0.18	0.18	0.18	0.18	0.17	0.17	0.17	0.17	0.16	0.16	0.16
		Sample 44	4.03	4.35	4.6	4.41	4.81	4.35	4.41	3.69	3.47	3.31	3	2.72	2.45	2.15	1.88	1.65	1.45	1.26	1.08	0.92	0.79	0.67	0.57	0.49	0.42	0.36	0.31	0.27	0.24	0.22	0.2	0.19	0.18	0.17	0.16	0.16	0.16	0.15	0.15	0.16	0.15	0.15	0.15	0.15	0.15	0.14	0.14
		Sample 45	4.69	5.1	5.41	4.87	4.81	4.48	4.66	3.97	3.64	3.54	3.2	2.87	2.55	2.25	1.98	1.74	1.52	1.32	1.13	0.97	0.83	0.7	0.6	0.52	0.44	0.38	0.33	0.28	0.25	0.23	0.21	0.19	0.18	0.17	0.17	0.16	0.16	0.16	0.16	0.16	0.16	0.16	0.15	0.15	0.15	0.15	0.15
		Sample 46	4.84	4.48	5.52	4.72	4.54	4.39	4.22	3.67	3.35	3.29	3.01	2.72	2.43	2.14	1.86	1.63	1.42	1.23	1.06	0.91	0.78	0.67	0.58	0.5	0.43	0.38	0.33	0.29	0.26	0.24	0.23	0.21	0.2	0.19	0.19	0.18	0.18	0.17	0.17	0.17	0.17	0.17	0.17	0.16	0.16	0.16	0.16
		Sample 47	5.2	4.46	5.67	5.15	5.08	4.52	4.25	3.77	3.76	3.6	3.27	3	2.69	2.38	2.09	1.84	1.6	1.39	1.19	1.01	0.87	0.75	0.64	0.55	0.48	0.42	0.37	0.32	0.29	0.26	0.24	0.22	0.21	0.2	0.19	0.19	0.18	0.18	0.17	0.18	0.17	0.17	0.17	0.16	0.16	0.16	0.15
		Sample 48	5.66	4.87	5.56	5.39	5.06	4.86	4.67	3.87	3.7	3.76	3.3	3.04	2.72	2.39	2.09	1.85	1.62	1.4	1.21	1.03	0.89	0.76	0.66	0.57	0.49	0.43	0.37	0.33	0.3	0.27	0.25	0.23	0.22	0.21	0.2	0.19	0.19	0.19	0.18	0.18	0.18	0.18	0.18	0.18	0.17	0.17	0.17
		Sample 49	11.52	10.93	14.54	15.8	15.43	15.14	16.74	13.92	15.02	18.26	17.33	16.96	15.6	14.03	12.49	11.15	9.77	8.32	6.92	5.68	4.63	3.68	3	2.46	1.99	1.64	1.35	1.11	0.93	0.79	0.67	0.58	0.5	0.45	0.4	0.37	0.35	0.33	0.31	0.31	0.29	0.29	0.27	0.26	0.26	0.24	0.24
		Sample 50	12.03	11.54	13.62	13.38	15.93	13.85	16.42	12.64	14.24	16.01	15.13	15.87	14.94	13.16	11.56	10.26	8.95	7.57	6.26	5.1	4.22	3.37	2.75	2.25	1.83	1.51	1.25	1.04	0.88	0.75	0.64	0.55	0.48	0.43	0.4	0.36	0.35	0.33	0.31	0.31	0.3	0.28	0.27	0.26	0.25	0.24	0.23
		Sample 51	12.18	11.82	14.99	15.68	14.59	14.85	11.77	11.97	12.96	16.93	15.82	16.81	15.2	13.33	11.71	10.31	8.85	7.44	6.13	5.03	4.08	3.3	2.7	2.2	1.77	1.46	1.2	1	0.83	0.7	0.6	0.51	0.45	0.4	0.36	0.34	0.32	0.3	0.29	0.28	0.27	0.26	0.25	0.24	0.23	0.22	0.21
		Sample 52	13.23	11.46	15.68	18.68	18.37	13.27	12.37	13.79	12.4	15.22	14.48	15.14	14.1	12.23	10.68	9.39	8.11	6.78	5.58	4.54	3.67	2.94	2.41	1.99	1.62	1.35	1.12	0.93	0.78	0.66	0.57	0.48	0.41	0.36	0.33	0.3	0.28	0.26	0.25	0.24	0.23	0.22	0.21	0.2	0.19	0.18	0.18
		Sample 53	13.71	11.67	15.87	13.02	14.68	13.47	15.44	15.82	14.22	17.87	16	15.37	14.25	12.84	11.5	10.23	8.92	7.65	6.41	5.22	4.27	3.44	2.82	2.31	1.86	1.54	1.26	1.03	0.85	0.72	0.61	0.51	0.44	0.39	0.35	0.32	0.31	0.29	0.27	0.27	0.26	0.25	0.24	0.23	0.23	0.22	0.21
		Sample 54	11.1	12.1	17.46	13.63	13.03	14.4	15.12	13.09	14.53	15.93	15.31	15.01	14.22	13.15	11.88	10.51	9.17	7.88	6.6	5.4	4.4	3.56	2.93	2.42	1.96	1.62	1.33	1.09	0.9	0.76	0.65	0.55	0.48	0.43	0.39	0.36	0.34	0.32	0.3	0.29	0.28	0.27	0.26	0.25	0.24	0.23	0.22
		Sample 55	14.11	11.42	16.61	15.3	14.28	14.81	17.12	13.38	13.56	16.87	15.53	16.22	15.5	13.74	11.99	10.59	9.16	7.68	6.28	5.11	4.21	3.37	2.75	2.25	1.81	1.5	1.23	1.01	0.84	0.7	0.6	0.51	0.44	0.39	0.36	0.33	0.31	0.29	0.28	0.27	0.26	0.25	0.24	0.23	0.22	0.21	0.2
		Sample 56	10.82	11.04	16.08	15.27	14.28	12.73	13.21	13.61	13.77	15.86	15.5	15.77	14.37	12.67	10.9	9.34	7.95	6.64	5.44	4.39	3.53	2.82	2.3	1.88	1.51	1.25	1.03	0.85	0.7	0.59	0.49	0.41	0.35	0.31	0.28	0.25	0.24	0.23	0.22	0.21	0.21	0.2	0.19	0.19	0.18	0.17	0.17
		Sample 57	10.82	12.09	19.56	18.39	14.95	13.9	15.93	14.46	13.56	15.22	15.91	17.03	15.12	13.33	11.84	10.6	9.37	8.08	6.76	5.52	4.52	3.64	2.99	2.45	1.99	1.64	1.35	1.1	0.91	0.77	0.65	0.56	0.48	0.43	0.39	0.36	0.34	0.32	0.3	0.29	0.28	0.27	0.26	0.25	0.24	0.23	0.22
		Sample 58	10.56	11.4	16.34	17.91	16.65	19.46	19	13.69	14.99	17.68	15.66	16.25	15.22	13.64	12.16	10.69	9.24	7.78	6.46	5.28	4.27	3.44	2.83	2.33	1.88	1.55	1.28	1.06	0.89	0.76	0.65	0.55	0.48	0.43	0.39	0.36	0.34	0.31	0.3	0.3	0.28	0.27	0.26	0.25	0.24	0.23	0.22
		Sample 59	12.26	12.42	14.14	14.51	15.07	12.18	13.98	12.37	13.4	16.77	15.27	15.77	14.87	13.16	11.63	10.26	8.87	7.4	6.09	4.92	3.97	3.21	2.63	2.15	1.73	1.42	1.16	0.96	0.8	0.67	0.57	0.48	0.42	0.37	0.33	0.31	0.29	0.27	0.26	0.26	0.25	0.24	0.23	0.22	0.21	0.2	0.2
		Sample 60	12.76	12.53	16.39	14.52	12.68	11.49	13.57	12.15	12.89	15.46	14.93	15.08	13.48	12.07	10.66	9.17	7.77	6.41	5.26	4.31	3.51	2.82	2.3	1.88	1.52	1.25	1.03	0.84	0.7	0.58	0.49	0.41	0.36	0.31	0.28	0.26	0.24	0.23	0.22	0.22	0.21	0.2	0.2	0.19	0.18	0.17	0.17
		Sample 61	13.34	11.01	19.44	18.3	15.7	13.72	12.62	12.34	14.39	17.93	17.52	16.71	15.07	13.11	11.39	10.18	8.93	7.61	6.28	5.12	4.17	3.33	2.72	2.22	1.79	1.48	1.22	1	0.83	0.7	0.59	0.5	0.43	0.38	0.35	0.32	0.3	0.28	0.27	0.26	0.25	0.25	0.24	0.23	0.22	0.21	0.21
		Sample 62	14.67	12.48	15.6	14.53	15.34	14.22	11.84	13.22	14.16	16.95	14.98	15.27	14.97	13.26	11.6	10.28	8.94	7.57	6.29	5.12	4.17	3.33	2.73	2.23	1.79	1.47	1.21	0.99	0.82	0.69	0.59	0.5	0.43	0.38	0.34	0.32	0.3	0.28	0.27	0.26	0.25	0.24	0.24	0.23	0.22	0.21	0.2
		Sample 63	13.25	11.66	16.89	14.72	15.32	14.86	15.54	14.48	13.73	17.07	16.69	16.39	15.06	13.17	11.57	10.28	8.89	7.5	6.18	5.05	4.1	3.28	2.67	2.17	1.74	1.43	1.17	0.96	0.8	0.67	0.57	0.48	0.41	0.36	0.33	0.3	0.29	0.27	0.26	0.25	0.24	0.23	0.23	0.22	0.21	0.2	0.2
		Sample 64	10.67	12.43	15.5	12.67	14.75	12.44	14.41	11.98	15.38	17.46	15.94	15.37	13.83	12.14	10.57	9.27	7.97	6.63	5.38	4.32	3.49	2.8	2.3	1.89	1.52	1.25	1.03	0.85	0.7	0.58	0.49	0.41	0.35	0.31	0.28	0.25	0.24	0.23	0.22	0.22	0.21	0.21	0.2	0.19	0.18	0.18	0.17
[truncated: 22 more columns]

## Sheet: WOOL
Shade (℃, min, pH)		Wavelength (nm)	360	365	370	375	380	385	390	395	400	405	410	415	420	425	430	435	440	445	450	455	460	465	470	475	480	485	490	495	500	505	510	515	520	525	530	535	540	545	550	555	560	565	570	575	580	585	590
		Sample 1	12.92	10.98	11.19	11.05	10.86	9.13	7.8	11.34	10.45	9.52	9.43	8.12	7.16	6.29	5.38	4.64	4.04	3.51	3.06	2.68	2.35	2.07	1.84	1.64	1.47	1.33	1.21	1.1	1.01	0.94	0.88	0.84	0.81	0.78	0.77	0.76	0.75	0.74	0.74	0.73	0.72	0.65	0.61	0.55	0.5	0.45	0.4
		Sample 2	15.22	13.65	13.25	14.14	13.24	11.88	9.98	12.06	9.99	10.08	10.38	9.13	8.19	7.06	5.99	5.18	4.54	3.95	3.45	3.02	2.65	2.35	2.1	1.88	1.68	1.52	1.39	1.28	1.19	1.1	1.03	0.99	0.95	0.93	0.91	0.9	0.88	0.87	0.87	0.86	0.83	0.79	0.75	0.69	0.64	0.58	0.52
		Sample 3	12.43	11.92	11.61	11.85	11.51	11.33	10.36	12.06	10.04	10.38	9.98	8.76	7.86	7.07	6.08	5.22	4.52	3.91	3.42	3.02	2.68	2.39	2.13	1.9	1.7	1.54	1.39	1.28	1.18	1.09	1.02	0.97	0.93	0.9	0.88	0.86	0.85	0.83	0.82	0.81	0.8	0.76	0.73	0.68	0.63	0.58	0.52
		Sample 4	11.07	9.05	12.11	12.36	11.47	11.06	9.45	11.55	10.13	9.62	9.55	8.7	8.12	7.23	6.26	5.51	4.87	4.32	3.83	3.38	2.99	2.68	2.4	2.14	1.9	1.71	1.54	1.4	1.28	1.18	1.09	1.03	0.98	0.95	0.92	0.9	0.87	0.85	0.84	0.83	0.81	0.78	0.75	0.7	0.65	0.6	0.54
		Sample 5	15.36	10.02	12.82	11.7	10.82	10.76	9.88	11.94	10.72	9.93	10.1	8.54	7.57	6.61	5.61	4.8	4.18	3.61	3.15	2.76	2.43	2.15	1.93	1.73	1.54	1.4	1.27	1.18	1.1	1.03	0.97	0.94	0.91	0.89	0.88	0.88	0.88	0.87	0.87	0.85	0.83	0.76	0.7	0.63	0.57	0.51	0.45
		Sample 6	10.83	13.03	12.5	12.55	14.15	11.72	8.83	11.27	10.22	9.61	9.55	8.4	7.57	6.71	5.77	5.01	4.37	3.8	3.33	2.94	2.59	2.3	2.06	1.84	1.65	1.5	1.37	1.27	1.18	1.09	1.03	0.98	0.95	0.92	0.9	0.89	0.88	0.87	0.86	0.85	0.83	0.78	0.74	0.68	0.63	0.57	0.51
		Sample 7	13.81	11.22	10.8	12.22	10.63	9.5	9.34	11.21	11.07	10.02	10.13	8.95	7.92	7.01	6	5.18	4.52	3.93	3.44	3.03	2.67	2.38	2.13	1.91	1.71	1.56	1.42	1.3	1.2	1.11	1.04	0.99	0.95	0.93	0.91	0.9	0.89	0.88	0.87	0.85	0.84	0.8	0.76	0.71	0.65	0.6	0.54
		Sample 8	11.68	8.29	10.67	12.01	11.58	11	10.72	11.54	9.59	9.7	9.36	8.21	7.38	6.48	5.52	4.74	4.12	3.59	3.14	2.75	2.42	2.15	1.92	1.73	1.55	1.41	1.28	1.19	1.11	1.03	0.98	0.94	0.91	0.9	0.88	0.87	0.87	0.85	0.86	0.84	0.82	0.75	0.7	0.63	0.57	0.51	0.46
		Sample 9	13.58	10.28	11.39	13.9	10.13	9.4	9.35	10.85	9.78	9.71	9.87	8.35	7.49	6.5	5.51	4.77	4.17	3.64	3.2	2.83	2.49	2.21	1.98	1.77	1.59	1.45	1.32	1.22	1.13	1.05	1	0.95	0.92	0.9	0.88	0.87	0.86	0.84	0.84	0.83	0.8	0.76	0.72	0.66	0.61	0.55	0.49
		Sample 10	13.7	13.11	16.42	14.91	12.36	10.91	10.9	12.98	10.9	10.07	10.45	8.99	8.02	7.04	6.03	5.27	4.65	4.07	3.58	3.16	2.81	2.52	2.25	2.02	1.82	1.66	1.52	1.41	1.31	1.21	1.14	1.09	1.05	1.02	0.99	0.97	0.95	0.93	0.92	0.89	0.88	0.82	0.78	0.71	0.66	0.6	0.54
		Sample 11	12.37	10.21	11.36	11.62	11.38	9.65	8.73	12.39	10.23	9.87	10.23	8.94	7.94	7.06	6.15	5.45	4.87	4.31	3.8	3.34	2.95	2.65	2.37	2.11	1.87	1.68	1.51	1.37	1.24	1.14	1.06	1	0.95	0.92	0.9	0.88	0.87	0.84	0.84	0.82	0.8	0.77	0.74	0.69	0.64	0.59	0.53
		Sample 12	14.34	10.52	13.28	12.37	11.36	12.29	12.59	12.47	10.19	9.59	9.61	9.02	8.02	6.96	5.87	5.05	4.39	3.81	3.31	2.91	2.55	2.26	2.03	1.82	1.64	1.51	1.39	1.29	1.21	1.13	1.07	1.03	1	0.98	0.96	0.95	0.95	0.94	0.93	0.91	0.88	0.81	0.75	0.67	0.61	0.55	0.49
		Sample 13	16.17	12.39	10.06	11.41	12.48	10.57	8.9	12.59	10.35	10.28	10.02	8.69	7.66	6.8	5.9	5.14	4.5	3.92	3.42	3.02	2.66	2.37	2.11	1.9	1.71	1.56	1.43	1.32	1.23	1.14	1.08	1.03	0.99	0.96	0.94	0.92	0.92	0.9	0.89	0.88	0.85	0.8	0.75	0.69	0.64	0.58	0.52
		Sample 14	12.73	10.16	11.56	11.35	11.27	11.58	9.83	11.62	10.58	10.18	10	8.79	7.8	6.9	5.88	5.07	4.45	3.9	3.44	3.05	2.7	2.42	2.17	1.95	1.75	1.59	1.46	1.35	1.25	1.16	1.09	1.04	1	0.97	0.95	0.94	0.92	0.9	0.89	0.88	0.85	0.81	0.78	0.72	0.67	0.62	0.56
		Sample 15	13.71	12.65	13.48	13.2	11.3	12.63	10.06	12.08	10.63	11.12	11.73	10.06	8.89	7.88	6.83	6	5.29	4.65	4.11	3.65	3.23	2.86	2.56	2.29	2.04	1.83	1.65	1.49	1.36	1.24	1.16	1.09	1.03	0.99	0.96	0.93	0.92	0.89	0.88	0.86	0.85	0.81	0.77	0.71	0.66	0.61	0.56
		Sample 16	27	18.85	29.95	23.48	25.37	17.89	16.59	22.67	19.83	19.41	21.84	19.16	18.44	17.05	14.79	13.05	11.57	10.05	8.64	7.53	6.44	5.56	4.83	4.14	3.54	3.09	2.69	2.37	2.08	1.83	1.64	1.49	1.37	1.27	1.21	1.15	1.11	1.07	1.05	1.02	0.99	0.91	0.84	0.76	0.7	0.64	0.59
		Sample 17	21.12	23.83	23.08	22.05	22.58	19.69	19.23	21.25	20.08	20.93	21.62	19.44	18.94	17.12	14.76	13.34	12.04	10.48	8.98	7.72	6.72	5.8	5.01	4.27	3.64	3.17	2.77	2.44	2.17	1.95	1.76	1.62	1.51	1.43	1.37	1.33	1.31	1.3	1.29	1.26	1.21	1.08	0.97	0.86	0.77	0.69	0.62
		Sample 18	18.84	15.96	21.95	24.12	25.2	22.81	19.46	19.21	17.96	21.06	23.46	20.67	19.33	16.97	14.47	13.08	11.7	10.34	8.94	7.76	6.63	5.76	5	4.32	3.7	3.24	2.83	2.51	2.23	1.99	1.79	1.64	1.53	1.44	1.37	1.33	1.31	1.26	1.25	1.22	1.17	1.05	0.96	0.85	0.77	0.69	0.63
		Sample 19	23.1	19.39	16	21.08	20.7	17.78	15.13	20.4	19.43	19.11	19.5	16.79	15.58	14.2	12.34	10.89	9.72	8.45	7.36	6.46	5.58	4.82	4.18	3.59	3.09	2.73	2.42	2.16	1.94	1.75	1.6	1.49	1.41	1.35	1.31	1.28	1.28	1.27	1.27	1.23	1.19	1.04	0.93	0.8	0.7	0.61	0.54
		Sample 20	23.78	17.4	29.76	25.55	21.53	14.72	12.99	18.82	17.79	20.16	22.7	20.89	18.76	16.62	14.32	12.67	11.32	9.89	8.63	7.43	6.31	5.41	4.64	3.96	3.4	2.97	2.58	2.26	1.98	1.75	1.55	1.4	1.28	1.19	1.12	1.07	1.03	0.99	0.98	0.95	0.91	0.84	0.79	0.71	0.66	0.61	0.56
		Sample 21	22.15	15.97	23.36	25.96	22.6	17.49	15.36	22.28	19.06	21	21.68	20.87	19.41	17.36	15.17	13.7	12.38	10.96	9.59	8.3	7.09	6.16	5.27	4.48	3.8	3.3	2.88	2.53	2.23	1.99	1.79	1.64	1.52	1.44	1.36	1.32	1.29	1.27	1.25	1.22	1.19	1.07	0.98	0.87	0.78	0.71	0.64
		Sample 22	25.61	37	33.86	28.62	22.87	19.99	19.92	21.16	18.49	20.99	24.98	20.98	20.19	18.34	15.86	14.08	12.53	10.91	9.46	8.17	7.03	6.08	5.25	4.47	3.81	3.32	2.9	2.55	2.25	1.99	1.79	1.64	1.52	1.43	1.36	1.31	1.27	1.24	1.22	1.18	1.15	1.04	0.95	0.85	0.77	0.7	0.63
		Sample 23	19.99	17.39	24.85	25.4	26.77	17.84	16.51	21.58	17.59	18.28	20.51	17.68	16.62	15.06	13.07	11.65	10.51	9.22	8.06	7.04	6.09	5.26	4.52	3.89	3.35	2.95	2.61	2.34	2.1	1.89	1.72	1.61	1.51	1.44	1.39	1.36	1.35	1.34	1.33	1.3	1.25	1.1	1	0.87	0.77	0.69	0.61
		Sample 24	13.53	9.58	11.1	11.75	11.25	8.56	9.12	11.01	10.15	9.42	9.33	8.23	7.37	6.42	5.43	4.66	4.05	3.54	3.11	2.75	2.4	2.14	1.9	1.71	1.54	1.41	1.29	1.21	1.12	1.05	1	0.96	0.93	0.92	0.91	0.9	0.9	0.89	0.89	0.88	0.85	0.78	0.73	0.65	0.6	0.54	0.48
		Sample 25	11.16	11.43	11.35	12.36	11.4	9.5	9.18	10.58	8.64	8.53	9.12	7.83	7.07	6.34	5.51	4.79	4.19	3.66	3.22	2.85	2.53	2.26	2.02	1.81	1.62	1.48	1.35	1.25	1.15	1.07	1	0.95	0.91	0.89	0.86	0.85	0.84	0.82	0.81	0.8	0.79	0.74	0.7	0.64	0.59	0.54	0.48
		Sample 26	12.86	10.55	11.26	12.36	11.44	10.18	9.14	11.34	9.96	9.63	9.81	8.28	7.34	6.53	5.66	4.94	4.33	3.79	3.32	2.94	2.59	2.32	2.08	1.87	1.67	1.51	1.37	1.26	1.16	1.06	0.99	0.94	0.9	0.87	0.84	0.82	0.81	0.79	0.78	0.77	0.76	0.71	0.67	0.62	0.58	0.54	0.49
		Sample 27	10.91	8.61	10.78	12.93	14.33	11.05	10.51	9.22	10.3	10.62	8.88	8.34	7.42	6.47	5.63	4.95	4.35	3.82	3.37	2.95	2.62	2.34	2.1	1.88	1.67	1.51	1.37	1.26	1.16	1.07	1.01	0.95	0.9	0.87	0.85	0.84	0.82	0.81	0.79	0.78	0.75	0.72	0.68	0.64	0.59	0.54	0.49
		Sample 28	9	7.87	10.75	12.17	11.56	9.28	11.07	10.39	9.8	10.63	9.65	8.85	7.85	6.98	6.21	5.63	5.05	4.51	4.01	3.56	3.19	2.84	2.53	2.24	1.98	1.77	1.58	1.41	1.27	1.17	1.09	1.01	0.95	0.9	0.88	0.85	0.84	0.83	0.81	0.79	0.77	0.74	0.71	0.66	0.62	0.57	0.53
		Sample 29	11.37	9.68	12.3	12.37	13.65	11.66	11.37	9.53	8.83	10.66	9.53	8.6	7.69	6.72	5.84	5.11	4.49	3.93	3.45	3.03	2.68	2.33	2.11	1.9	1.71	1.56	1.43	1.33	1.24	1.18	1.13	1.07	1.04	1.01	1	0.99	1	0.99	0.97	0.96	0.93	0.85	0.78	0.7	0.64	0.57	0.51
		Sample 30	9.05	9.62	14.75	13.4	12.68	11.08	12.1	10.5	9.58	10.54	9.81	9.32	8.21	7	6.03	5.33	4.7	4.12	3.61	3.19	2.83	2.5	2.25	2.04	1.83	1.66	1.52	1.39	1.29	1.22	1.16	1.1	1.05	1.03	1.01	1	0.99	0.98	0.96	0.95	0.92	0.87	0.81	0.75	0.69	0.62	0.56
		Sample 31	10.65	8.98	10.23	11.6	13.7	10.67	10.08	8.22	9.25	9.54	8.98	8.52	7.47	6.48	5.58	4.89	4.31	3.84	3.43	3.04	2.66	2.35	2.13	1.91	1.71	1.55	1.41	1.3	1.19	1.12	1.05	0.99	0.94	0.91	0.9	0.89	0.88	0.86	0.85	0.84	0.8	0.77	0.73	0.68	0.64	0.58	0.53
		Sample 32	8.85	8.88	11.43	11.34	11.8	10.72	11.62	9.32	9.21	10.02	9.14	8.77	7.98	7.05	6.21	5.5	4.87	4.32	3.82	3.36	3	2.64	2.36	2.11	1.87	1.68	1.5	1.34	1.22	1.12	1.04	0.97	0.91	0.87	0.84	0.81	0.8	0.79	0.77	0.76	0.73	0.7	0.66	0.62	0.58	0.53	0.48
		Sample 33	25.48	19.83	24.15	22.27	18.67	16.04	24.48	16.8	16.27	18.58	17.62	18.43	15.46	12.96	11.17	9.82	8.61	7.5	6.52	5.66	4.92	4.29	3.77	3.3	2.87	2.53	2.23	1.98	1.77	1.61	1.47	1.35	1.25	1.19	1.14	1.1	1.07	1.05	1.02	1.01	0.96	0.9	0.84	0.79	0.73	0.67	0.62
		Sample 34	14.82	17.48	42.88	30.62	23.48	18.83	15.66	15.7	15.66	19.52	16.63	16.01	14.91	12.81	11.01	9.63	8.44	7.35	6.44	5.6	4.93	4.25	3.73	3.27	2.85	2.53	2.26	2.02	1.83	1.68	1.56	1.45	1.36	1.31	1.27	1.24	1.25	1.22	1.21	1.18	1.13	1.05	0.96	0.87	0.79	0.71	0.64
		Sample 35	15.9	15.5	23.19	17.27	21.55	19.17	19.85	14.62	15.37	18.61	17.54	16.5	14.25	12.13	10.44	9.2	8.08	7.02	6.06	5.16	4.5	3.89	3.41	2.99	2.59	2.28	2.01	1.78	1.59	1.44	1.33	1.23	1.15	1.09	1.05	1.02	1.01	0.98	0.96	0.93	0.89	0.84	0.77	0.71	0.65	0.59	0.54
		Sample 36	19.33	15.86	23.97	26.35	23.83	19.87	18.41	14.45	16.05	21	18.43	19.18	16.24	13.31	11.29	9.86	8.61	7.43	6.46	5.64	4.99	4.33	3.77	3.3	2.88	2.56	2.3	2.08	1.9	1.75	1.64	1.54	1.47	1.42	1.39	1.37	1.37	1.35	1.33	1.31	1.24	1.13	1.02	0.91	0.81	0.72	0.65
		Sample 37	14.8	13.92	18.55	19.38	19	17.01	19.88	19.45	15.84	17.63	18.13	16.79	14.23	11.97	10.43	9.3	8.22	7.08	6.16	5.42	4.77	4.07	3.56	3.16	2.76	2.43	2.13	1.88	1.68	1.52	1.39	1.27	1.18	1.11	1.07	1.04	1.01	0.98	0.95	0.92	0.88	0.83	0.77	0.71	0.66	0.6	0.55
		Sample 38	15.04	15.71	18.38	25.16	29.77	19.5	19.89	16	16.58	19.94	16.93	15.27	13.86	11.86	9.99	8.73	7.65	6.7	5.83	5.08	4.46	3.8	3.33	2.93	2.54	2.25	1.99	1.77	1.6	1.46	1.35	1.24	1.16	1.1	1.06	1.03	1.02	0.99	0.97	0.95	0.91	0.84	0.77	0.7	0.63	0.57	0.52
		Sample 39	19.15	16.82	20.75	18.1	19.12	19.5	20.05	15.54	15.27	18.94	17.36	15.46	13.62	11.76	10.28	9.16	8.17	7.2	6.28	5.4	4.72	4.09	3.58	3.13	2.73	2.41	2.15	1.93	1.74	1.6	1.49	1.38	1.3	1.25	1.22	1.19	1.18	1.17	1.15	1.13	1.09	0.99	0.9	0.82	0.74	0.66	0.6
		Sample 40	14.06	15.38	30.86	29.72	17.02	17.3	19.51	16.13	14.74	16.86	15.04	15.05	13.44	11.41	9.81	8.69	7.6	6.6	5.69	4.94	4.35	3.73	3.25	2.87	2.51	2.23	1.99	1.8	1.65	1.53	1.44	1.35	1.28	1.24	1.22	1.2	1.21	1.21	1.19	1.16	1.12	1	0.89	0.78	0.69	0.61	0.54
		Sample 41	9.47	9.18	10.69	12.78	16.27	14.16	11.73	11.65	12.09	13.18	11.1	10.16	8.73	7.57	6.55	5.69	4.94	4.3	3.77	3.34	2.95	2.57	2.29	2.06	1.85	1.68	1.54	1.42	1.32	1.26	1.2	1.15	1.11	1.09	1.07	1.07	1.08	1.06	1.06	1.04	1.01	0.9	0.82	0.72	0.65	0.57	0.51
		Sample 42	14.55	12.11	12	12.55	14.88	11.46	13.07	11.64	12.06	12.72	11.15	10.8	9.69	8.37	7.26	6.42	5.64	4.95	4.33	3.76	3.34	2.94	2.62	2.34	2.09	1.9	1.72	1.56	1.43	1.34	1.25	1.18	1.12	1.08	1.06	1.03	1.03	1.01	0.99	0.97	0.93	0.86	0.8	0.72	0.66	0.6	0.55
		Sample 43	10.59	10.71	14.88	15.37	16.3	13.78	14.03	11.61	11.01	11.65	11.19	10.94	9.48	8.26	7.15	6.23	5.45	4.79	4.19	3.68	3.24	2.84	2.52	2.25	2	1.8	1.62	1.46	1.34	1.25	1.17	1.09	1.03	0.99	0.96	0.93	0.93	0.9	0.88	0.86	0.83	0.78	0.72	0.67	0.62	0.56	0.52
		Sample 44	12.64	16.02	18.08	18.46	19.49	16.27	15.59	12.57	14.04	14.92	13.8	13.46	11.7	10.03	8.67	7.62	6.69	5.88	5.16	4.53	4.01	3.49	3.11	2.77	2.44	2.18	1.95	1.75	1.58	1.45	1.34	1.24	1.17	1.12	1.08	1.05	1.02	1	0.98	0.96	0.91	0.87	0.81	0.75	0.69	0.63	0.57
		Sample 45	11.46	10.6	13.08	13.95	17.08	13.5	12.86	12.35	11.58	12.7	10.97	9.81	8.46	7.22	6.17	5.37	4.7	4.09	3.57	3.12	2.76	2.42	2.17	1.95	1.75	1.59	1.46	1.34	1.25	1.19	1.13	1.08	1.04	1.01	1	1	1.01	1	0.99	0.98	0.94	0.85	0.77	0.68	0.61	0.54	0.48
		Sample 46	12.18	11.86	17.56	15.5	15.78	13.22	10.81	11.15	10.84	12.25	10.97	10.47	9.34	8.07	6.91	6.04	5.28	4.61	4.01	3.49	3.11	2.72	2.42	2.18	1.94	1.74	1.57	1.43	1.31	1.22	1.14	1.08	1.03	0.99	0.97	0.95	0.95	0.94	0.92	0.91	0.88	0.81	0.74	0.67	0.61	0.55	0.5
		Sample 47	14.74	11.73	20.07	18.3	14.5	13.74	13.78	10.37	10.98	11.95	10.71	10.31	9.33	8.16	6.96	6.08	5.31	4.69	4.1	3.6	3.21	2.8	2.49	2.23	1.98	1.78	1.61	1.45	1.33	1.23	1.14	1.07	1.01	0.97	0.94	0.92	0.9	0.88	0.85	0.84	0.81	0.76	0.71	0.66	0.61	0.56	0.51
		Sample 48	12.05	12.14	13.64	12.61	13.48	13.87	13.92	11.07	11.71	13.43	11.16	10.49	9.33	8.1	6.98	6.13	5.41	4.79	4.23	3.72	3.29	2.9	2.56	2.28	2.01	1.8	1.6	1.43	1.3	1.2	1.11	1.03	0.97	0.92	0.89	0.86	0.83	0.82	0.8	0.79	0.75	0.72	0.67	0.62	0.58	0.52	0.48
		Sample 49	15.42	13.64	23.44	31.36	35.27	22.89	27.06	19.4	17.87	23.27	24	23.34	20.25	17.39	15.17	13.82	12.64	11.36	9.93	8.56	7.49	6.4	5.49	4.72	4.03	3.49	3.02	2.63	2.32	2.09	1.88	1.71	1.57	1.46	1.39	1.35	1.32	1.31	1.27	1.24	1.17	1.07	0.97	0.87	0.79	0.71	0.65
		Sample 50	19.93	15.79	20.5	20.22	25.19	24.32	24.52	16.83	17.9	22.09	20.66	20.83	20.1	18.54	16.93	15.77	14.47	12.89	11.05	9.3	8.2	6.91	5.95	5.09	4.26	3.65	3.14	2.71	2.34	2.06	1.82	1.61	1.45	1.33	1.23	1.17	1.12	1.07	1.03	1	0.96	0.89	0.83	0.76	0.7	0.64	0.59
		Sample 51	15.74	18.37	30.52	23.01	26.08	22.52	17.22	16.9	19.06	24.95	22.98	23.25	22.84	20.39	17.86	16.4	14.72	12.93	11.24	9.78	8.44	7.16	6.06	5.17	4.37	3.75	3.22	2.78	2.41	2.14	1.91	1.71	1.55	1.42	1.34	1.27	1.23	1.19	1.15	1.13	1.06	0.98	0.89	0.81	0.74	0.67	0.62
		Sample 52	13.21	15.56	18.67	19.16	26.14	19.99	21.67	17.31	17.93	22.25	19.01	20.71	19.89	17.42	15.13	13.86	12.64	11.42	10.18	8.98	7.91	6.75	5.75	4.94	4.21	3.65	3.19	2.81	2.52	2.29	2.09	1.92	1.81	1.74	1.69	1.65	1.67	1.66	1.66	1.62	1.53	1.37	1.19	1.03	0.9	0.78	0.69
		Sample 53	15.69	13.74	18.43	18.69	25.73	23.91	24.49	17.55	17.68	22.83	20.46	19	17.87	15.76	13.9	12.85	11.82	10.69	9.51	8.33	7.26	6.17	5.35	4.59	3.91	3.41	3	2.66	2.38	2.18	2	1.84	1.73	1.65	1.59	1.56	1.56	1.55	1.54	1.52	1.44	1.28	1.13	0.98	0.86	0.76	0.67
		Sample 54	18.28	28.69	27.67	24.47	24.79	17.32	21.81	17.39	19.44	21.52	20.13	21.48	19.51	16.67	14.64	13.54	12.44	11.21	9.91	8.63	7.46	6.19	5.37	4.66	3.97	3.43	2.99	2.62	2.33	2.09	1.9	1.71	1.58	1.48	1.41	1.36	1.34	1.31	1.28	1.25	1.18	1.07	0.96	0.86	0.78	0.7	0.64
		Sample 55	23.5	25.15	43.47	32.73	25.52	21.65	22	15.39	16.15	20.06	20.4	21.51	18.83	16.75	14.94	13.74	12.47	11.12	9.74	8.47	7.44	6.35	5.48	4.78	4.08	3.55	3.1	2.74	2.43	2.18	1.98	1.79	1.64	1.54	1.46	1.4	1.36	1.32	1.28	1.25	1.2	1.1	1.01	0.94	0.87	0.8	0.74
		Sample 56	28.98	23.94	31.48	31.27	31.24	20.95	18.13	16.65	17.53	20.22	19.74	22.38	20.67	18.02	15.81	14.22	12.65	11.29	9.96	8.64	7.54	6.34	5.41	4.58	3.83	3.27	2.81	2.42	2.11	1.86	1.66	1.48	1.33	1.22	1.14	1.09	1.04	1.01	0.97	0.94	0.89	0.83	0.77	0.7	0.65	0.59	0.55
		Sample 57	21.35	20.97	30.78	23.9	33.87	21.14	21.98	16.09	17.7	22.19	19.66	19.28	17.96	15.87	13.94	12.67	11.38	10.36	9.2	8.04	7.11	6.01	5.18	4.48	3.82	3.32	2.9	2.55	2.29	2.11	1.94	1.78	1.67	1.59	1.55	1.52	1.54	1.53	1.52	1.48	1.42	1.25	1.09	0.93	0.81	0.7	0.62
		Sample 58	15.88	16.05	27.72	21.25	21.19	17.44	23.62	19.41	18.18	21.03	19.27	19.87	17.87	15.82	14.28	13.39	12.32	11.24	10.09	8.97	7.91	6.66	5.78	5.02	4.27	3.71	3.24	2.85	2.51	2.27	2.07	1.88	1.73	1.62	1.55	1.49	1.46	1.43	1.4	1.36	1.28	1.18	1.07	0.96	0.87	0.79	0.72
		Sample 59	20.02	14.59	23.24	24.41	25.2	19.4	14.99	19.16	18.77	22.21	20.23	20.83	20.19	18.58	16.6	15.01	13.46	11.86	10.28	8.83	7.69	6.47	5.55	4.8	4.09	3.54	3.05	2.63	2.31	2.07	1.85	1.66	1.52	1.41	1.33	1.26	1.23	1.18	1.15	1.11	1.05	0.97	0.88	0.8	0.73	0.67	0.62
		Sample 60	14.83	17.11	27.71	26.73	20.41	20.33	19.06	18.33	18.15	25.31	20.51	21.87	20.13	17.69	15.81	14.76	13.48	12.08	10.5	8.97	7.73	6.52	5.57	4.77	4.01	3.42	2.93	2.52	2.2	1.94	1.71	1.51	1.37	1.25	1.17	1.1	1.06	1.02	0.98	0.96	0.9	0.85	0.78	0.72	0.66	0.6	0.56
		Sample 61	17.91	22.66	28.02	26.87	27.01	16.99	17.93	15.91	17.74	21.81	20.45	20.36	17.81	16.14	14.92	13.67	12.39	11.03	9.81	8.64	7.63	6.51	5.59	4.82	4.1	3.54	3.09	2.73	2.44	2.21	2.04	1.89	1.78	1.71	1.66	1.62	1.63	1.62	1.61	1.6	1.5	1.33	1.17	1	0.87	0.74	0.66
		Sample 62	21.04	18.82	32.15	25.3	23.77	19.1	19.8	15.39	15.6	19.96	17.26	16.86	17.57	15.84	13.81	12.51	11.39	10.18	8.92	7.76	6.88	5.81	5.04	4.4	3.77	3.28	2.85	2.5	2.2	1.99	1.81	1.65	1.52	1.44	1.38	1.34	1.32	1.3	1.28	1.25	1.17	1.06	0.95	0.83	0.74	0.66	0.59
		Sample 63	14.41	15.75	23.79	22.13	23.77	25.13	25.07	20.54	23.2	27.3	23.19	22.34	20.66	18.42	16.32	14.64	13.23	11.87	10.66	9.3	8.07	6.77	5.83	5.03	4.29	3.73	3.24	2.82	2.49	2.23	2.01	1.82	1.68	1.56	1.48	1.42	1.38	1.34	1.3	1.25	1.19	1.1	0.99	0.9	0.83	0.75	0.69
		Sample 64	23.05	19.69	23.6	28.48	20.12	27.83	20.86	18.54	21.66	28.58	25.09	24.18	23.04	19.71	16.9	15.47	14.21	12.76	11.09	9.41	8.07	6.87	5.85	5.01	4.25	3.67	3.16	2.74	2.4	2.12	1.88	1.68	1.52	1.41	1.32	1.25	1.21	1.17	1.13	1.09	1.04	0.97	0.89	0.82	0.75	0.69	0.64
[truncated: 22 more columns]

## Sheet: PET-WOOL
Shade (℃, min, pH)		Wavelength (nm)	360	365	370	375	380	385	390	395	400	405	410	415	420	425	430	435	440	445	450	455	460	465	470	475	480	485	490	495	500	505	510	515	520	525	530	535	540	545	550	555	560	565	570	575	580	585	590
		Sample 1	26.86	23.14	20.79	24.01	16.8	16.98	16.82	19.55	18.1	20.02	21.72	19.36	18.38	16.96	14.75	12.92	11.5	10.06	8.75	7.57	6.48	5.65	4.9	4.19	3.61	3.2	2.85	2.57	2.33	2.13	1.97	1.86	1.76	1.68	1.64	1.62	1.59	1.57	1.56	1.53	1.47	1.31	1.21	1.07	0.96	0.87	0.78
		Sample 2	19.94	14.88	17.43	26.46	22.67	17.74	14.21	18.71	17.33	19.35	22.12	20.02	18.37	17.25	15.18	13.32	11.77	10.17	8.73	7.53	6.48	5.64	4.85	4.15	3.55	3.11	2.72	2.43	2.18	1.97	1.79	1.65	1.55	1.47	1.42	1.39	1.36	1.33	1.31	1.28	1.25	1.12	1.02	0.92	0.84	0.76	0.7
		Sample 3	19.51	18.85	18.07	20.99	21.63	15.43	17.55	25.07	20.14	20.84	27.01	21.31	19.53	17.94	15.45	13.55	12.09	10.64	9.27	8.02	6.94	5.92	5.08	4.32	3.67	3.19	2.79	2.47	2.19	1.96	1.77	1.62	1.5	1.41	1.34	1.3	1.27	1.24	1.22	1.18	1.13	1.03	0.96	0.87	0.81	0.74	0.68
		Sample 4	17.59	15.23	20.1	24.97	28.75	18.07	15.47	19.45	16.24	18.45	22.83	20.19	20.14	18.88	16.54	15.26	13.77	12.16	10.39	8.89	7.53	6.43	5.53	4.75	4.05	3.51	3.04	2.68	2.37	2.1	1.88	1.71	1.59	1.5	1.43	1.38	1.33	1.3	1.3	1.26	1.21	1.14	1.07	0.98	0.91	0.84	0.76
		Sample 5	18.25	14.88	18.3	29.05	22.53	14.81	15.08	23.67	18.68	18.44	19.98	19.54	19.51	17.68	14.94	13.07	11.57	10.15	8.8	7.57	6.54	5.67	4.9	4.22	3.69	3.29	2.94	2.67	2.43	2.23	2.08	1.95	1.86	1.79	1.75	1.73	1.72	1.71	1.72	1.68	1.6	1.44	1.3	1.16	1.04	0.94	0.84
		Sample 6	22.45	19.98	23.01	23.41	20.13	19.97	18.74	18.17	16.1	18.44	21.67	19.97	17.83	15.99	13.83	12.39	11.18	9.85	8.54	7.38	6.36	5.53	4.78	4.13	3.56	3.14	2.8	2.52	2.26	2.06	1.9	1.77	1.68	1.6	1.55	1.52	1.49	1.47	1.45	1.42	1.38	1.24	1.14	1.02	0.93	0.85	0.77
		Sample 7	20.86	19.46	16.23	18.88	20.74	15.52	13.29	21.1	15.64	18.91	21.95	18.66	17.32	15.84	13.79	11.97	10.47	9.04	7.85	6.81	5.84	5.01	4.33	3.74	3.21	2.81	2.48	2.22	1.99	1.78	1.62	1.51	1.42	1.36	1.31	1.27	1.24	1.22	1.2	1.17	1.14	1.03	0.96	0.87	0.79	0.73	0.67
		Sample 8	19.42	14.44	17.14	19.91	24.14	18.24	15.26	21.2	18	19.39	20.32	18.58	17.84	16.89	15.07	13.41	11.87	10.41	8.96	7.6	6.53	5.61	4.83	4.11	3.49	3.03	2.66	2.35	2.08	1.84	1.67	1.52	1.41	1.32	1.26	1.21	1.17	1.14	1.12	1.09	1.07	0.98	0.92	0.83	0.77	0.7	0.65
		Sample 9	22	18.58	21.52	25.81	21.78	18.56	14.95	16.65	18.92	21.26	24.1	18.8	17.71	16.85	14.67	12.81	11.33	9.84	8.54	7.43	6.34	5.52	4.77	4.1	3.52	3.08	2.71	2.41	2.16	1.95	1.78	1.65	1.55	1.48	1.43	1.39	1.35	1.33	1.32	1.28	1.23	1.11	1.03	0.93	0.85	0.77	0.71
		Sample 10	26.1	17.68	18.31	18.9	19.88	15.79	15.32	22.41	17.01	19.68	21.86	18.03	17.7	16.5	14.22	12.7	11.42	10.2	8.94	7.8	6.71	5.87	5.07	4.39	3.83	3.41	3.04	2.74	2.48	2.25	2.08	1.96	1.86	1.79	1.73	1.7	1.69	1.66	1.65	1.62	1.55	1.4	1.27	1.14	1.03	0.93	0.84
		Sample 11	17.59	14.63	15.03	19.42	23.27	18.14	14.99	20.66	17.96	18.68	21.79	17.42	17.36	16.8	15	13.26	11.78	10.23	8.83	7.54	6.44	5.49	4.68	4	3.43	2.99	2.61	2.3	2.03	1.79	1.61	1.46	1.35	1.27	1.21	1.16	1.12	1.1	1.08	1.05	1.04	0.94	0.88	0.81	0.74	0.68	0.63
		Sample 12	38.69	17.31	19.21	18.33	18.96	15.03	13.46	15.98	18.8	18.91	20.23	18.59	18.59	16.97	14.49	12.67	11.01	9.41	8.07	6.98	6	5.19	4.43	3.77	3.21	2.79	2.44	2.16	1.92	1.71	1.54	1.42	1.33	1.26	1.21	1.17	1.14	1.12	1.1	1.07	1.03	0.94	0.87	0.78	0.72	0.66	0.61
		Sample 13	27.52	23.45	20.91	24.01	25.39	23.71	17.47	26.84	21.13	21.98	28.22	25.1	22.13	19.52	17	15.23	13.59	12.04	10.49	9.04	7.82	6.83	5.97	5.19	4.54	4.06	3.67	3.36	3.07	2.81	2.62	2.47	2.36	2.29	2.22	2.19	2.18	2.14	2.13	2.1	2	1.83	1.68	1.52	1.39	1.26	1.16
		Sample 14	23.5	23.43	34.32	27.44	18.57	16.88	20.5	20.13	16.29	16.54	19.97	19.26	18.43	16.7	14.12	12.09	10.56	9.12	7.89	6.88	5.88	5.08	4.4	3.79	3.27	2.89	2.56	2.3	2.07	1.88	1.72	1.6	1.51	1.44	1.39	1.36	1.34	1.31	1.3	1.26	1.21	1.1	1.01	0.91	0.83	0.75	0.68
		Sample 15	27.85	19.09	18.98	19.91	15.96	16.62	14.13	17.67	16.68	18.81	20.09	17.62	17.16	15.7	13.78	12.25	10.96	9.46	8.15	6.96	5.96	5.16	4.45	3.85	3.34	2.94	2.6	2.32	2.08	1.87	1.72	1.6	1.51	1.44	1.38	1.35	1.32	1.3	1.28	1.25	1.2	1.09	1.01	0.91	0.83	0.77	0.7
		Sample 16	25.38	23.07	19.01	19.09	20.85	16.18	15.89	20.07	14.62	17.8	21.58	18.04	17.51	16.24	14.4	13.04	11.69	10.18	8.75	7.48	6.44	5.59	4.84	4.19	3.62	3.18	2.8	2.48	2.19	1.95	1.76	1.61	1.49	1.41	1.34	1.3	1.26	1.23	1.22	1.19	1.15	1.06	1	0.91	0.84	0.78	0.71
		Sample 17	8.1	6.85	7.33	8.59	7.79	6.97	5.9	7.07	6.51	7.02	6.84	6.08	5.61	5.13	4.55	4.07	3.66	3.29	2.95	2.66	2.4	2.17	1.95	1.75	1.56	1.42	1.29	1.18	1.08	0.99	0.93	0.88	0.84	0.82	0.8	0.79	0.77	0.76	0.75	0.73	0.72	0.69	0.67	0.62	0.59	0.55	0.5
		Sample 18	8.89	7.97	7.12	7.42	7.19	7.05	6.33	7.18	7.03	7.01	6.76	6.04	5.49	4.96	4.36	3.84	3.4	3.01	2.68	2.4	2.15	1.93	1.74	1.57	1.41	1.29	1.18	1.09	1.01	0.95	0.9	0.87	0.84	0.82	0.81	0.8	0.79	0.78	0.77	0.77	0.76	0.71	0.69	0.64	0.6	0.56	0.51
		Sample 19	6.98	7.27	7.55	7.81	7.4	6.82	6.13	7.77	6.81	6.64	6.57	5.87	5.36	4.79	4.18	3.7	3.29	2.92	2.58	2.28	2.02	1.81	1.63	1.47	1.32	1.21	1.11	1.03	0.96	0.9	0.85	0.82	0.8	0.78	0.78	0.77	0.76	0.76	0.76	0.75	0.74	0.69	0.65	0.61	0.57	0.53	0.48
		Sample 20	7.69	6.5	7.01	7.14	6.48	6.73	5.97	6.99	6.67	6.44	6.33	5.83	5.33	4.78	4.19	3.7	3.27	2.89	2.56	2.27	2	1.79	1.61	1.45	1.31	1.19	1.09	1.01	0.95	0.89	0.85	0.82	0.8	0.78	0.77	0.77	0.76	0.75	0.75	0.74	0.72	0.67	0.63	0.58	0.54	0.49	0.45
		Sample 21	7.02	7.42	9.66	8.77	9.47	7.33	6.34	7.33	6.57	6.78	6.95	6.15	5.52	4.9	4.29	3.81	3.4	3.01	2.66	2.36	2.11	1.9	1.72	1.55	1.4	1.28	1.19	1.11	1.05	0.99	0.95	0.92	0.9	0.89	0.88	0.88	0.88	0.87	0.87	0.87	0.82	0.78	0.72	0.66	0.61	0.56	0.51
		Sample 22	8.98	7.02	7.76	7.63	7.9	7.62	6.69	7.81	7.12	6.86	6.89	6.07	5.61	5	4.37	3.88	3.46	3.05	2.69	2.37	2.12	1.89	1.71	1.55	1.41	1.31	1.21	1.14	1.07	1	0.96	0.93	0.91	0.9	0.89	0.89	0.89	0.89	0.88	0.87	0.85	0.79	0.75	0.69	0.64	0.6	0.54
		Sample 23	8.31	8.65	7.94	7.75	7.61	7.85	6.24	7.82	7.49	7.25	6.92	6.25	5.82	5.21	4.53	4	3.55	3.15	2.78	2.47	2.21	2	1.81	1.63	1.47	1.35	1.25	1.16	1.09	1.03	0.98	0.94	0.91	0.9	0.88	0.88	0.86	0.85	0.85	0.84	0.82	0.78	0.74	0.69	0.65	0.61	0.56
		Sample 24	10.93	8.12	9.41	9.85	10.1	8.91	7.85	10.53	9.28	8.9	8.85	7.94	7.5	6.97	6.24	5.59	5	4.44	3.95	3.54	3.21	2.9	2.62	2.35	2.12	1.93	1.77	1.64	1.52	1.41	1.33	1.27	1.22	1.19	1.16	1.13	1.11	1.08	1.06	1.05	1.03	0.96	0.92	0.86	0.81	0.76	0.7
		Sample 25	7.15	7.65	7.31	7.7	8.06	6.86	7.16	7.41	6.76	7.09	7.36	6.66	5.94	5.34	4.65	4.04	3.56	3.15	2.8	2.49	2.21	1.99	1.81	1.65	1.5	1.38	1.28	1.21	1.15	1.09	1.04	1.01	0.99	0.98	0.97	0.96	0.96	0.95	0.95	0.94	0.91	0.84	0.79	0.72	0.67	0.61	0.56
		Sample 26	9.19	7.45	7.33	7.82	7.68	7.5	8.56	8.71	7.91	7.34	7.33	6.67	6.09	5.46	4.79	4.23	3.76	3.33	2.96	2.64	2.34	2.12	1.91	1.73	1.56	1.43	1.32	1.23	1.15	1.08	1.03	0.99	0.96	0.95	0.94	0.93	0.92	0.91	0.91	0.89	0.86	0.82	0.77	0.71	0.67	0.62	0.57
		Sample 27	7.64	7.66	7.48	8.97	8.62	7	6.36	7.63	7.09	7.16	6.87	6.32	5.9	5.33	4.66	4.12	3.67	3.25	2.88	2.57	2.29	2.06	1.85	1.68	1.52	1.39	1.28	1.19	1.11	1.04	0.99	0.95	0.93	0.91	0.89	0.89	0.88	0.87	0.86	0.85	0.83	0.78	0.75	0.7	0.65	0.61	0.56
		Sample 28	7.89	7.89	8.22	8.43	8.69	7.27	7.06	7.81	7.92	7.41	7.44	6.78	6.27	5.74	5.09	4.54	4.06	3.62	3.22	2.88	2.6	2.35	2.11	1.9	1.7	1.55	1.41	1.3	1.19	1.1	1.03	0.98	0.93	0.9	0.88	0.86	0.85	0.82	0.81	0.8	0.79	0.75	0.72	0.67	0.63	0.59	0.55
		Sample 29	8.7	8.24	9.03	9.21	8.7	8.21	7.59	9.14	8.93	8.48	8.26	7.33	6.61	5.93	5.17	4.54	4.01	3.52	3.08	2.71	2.41	2.17	1.95	1.76	1.59	1.45	1.35	1.26	1.19	1.12	1.07	1.03	1.01	1	0.99	0.99	0.98	0.98	0.98	0.95	0.93	0.85	0.79	0.72	0.66	0.6	0.54
		Sample 30	12.35	8.55	8.89	9.17	10.41	9.39	8.28	9.45	9.1	8.3	8.62	7.88	7.12	6.28	5.44	4.79	4.25	3.73	3.29	2.93	2.59	2.31	2.07	1.87	1.68	1.54	1.41	1.32	1.23	1.15	1.09	1.05	1.02	1	0.98	0.97	0.97	0.96	0.95	0.93	0.92	0.85	0.8	0.73	0.68	0.62	0.57
		Sample 31	11.12	9.93	9.06	11.47	9.85	8.13	8.52	8.85	8.42	8.59	8.6	7.67	7.15	6.49	5.67	4.98	4.43	3.9	3.45	3.06	2.71	2.43	2.19	1.98	1.79	1.64	1.51	1.4	1.31	1.22	1.16	1.11	1.07	1.05	1.03	1.01	1.01	0.98	0.97	0.96	0.94	0.88	0.83	0.78	0.73	0.67	0.62
		Sample 32	8.89	7.45	8.22	8.98	8.46	8.85	8.11	10.09	9.52	9.1	8.98	7.92	7.41	6.65	5.77	5.14	4.59	4.07	3.62	3.26	2.9	2.62	2.35	2.1	1.87	1.69	1.53	1.4	1.28	1.17	1.09	1.03	0.98	0.95	0.92	0.9	0.88	0.86	0.84	0.83	0.8	0.76	0.73	0.68	0.63	0.59	0.54
		Sample 33	12.96	9.86	9.51	10.37	10.77	9.42	9.83	10.36	10.45	9.88	9.28	8.5	7.88	7.12	6.23	5.5	4.88	4.32	3.81	3.35	2.97	2.67	2.42	2.2	2	1.85	1.73	1.63	1.54	1.46	1.39	1.35	1.32	1.3	1.28	1.27	1.26	1.25	1.25	1.22	1.18	1.08	1	0.91	0.84	0.76	0.69
		Sample 34	10.71	9.33	10.21	10.28	9.98	8.69	9.86	10.44	9.27	9.77	10.23	8.65	8	7.21	6.29	5.59	4.99	4.41	3.86	3.38	3.01	2.7	2.43	2.21	2.01	1.85	1.71	1.6	1.51	1.42	1.36	1.31	1.28	1.26	1.24	1.24	1.23	1.21	1.2	1.19	1.15	1.06	0.99	0.9	0.83	0.77	0.69
		Sample 35	10.3	10.22	11.46	10.45	11.44	10.41	8	9.26	9.91	9.71	9.87	9.06	8.12	7.2	6.26	5.55	4.94	4.36	3.82	3.37	2.99	2.68	2.42	2.19	2	1.83	1.69	1.57	1.47	1.38	1.32	1.27	1.23	1.21	1.19	1.18	1.17	1.15	1.15	1.13	1.09	1.02	0.96	0.89	0.83	0.77	0.71
		Sample 36	10.54	10.67	10.13	10.81	11.72	9.95	8.88	9.95	10.11	10.13	10.4	9.58	8.99	8.09	7.14	6.33	5.63	4.95	4.38	3.86	3.43	3.09	2.77	2.47	2.2	1.99	1.8	1.65	1.52	1.4	1.31	1.24	1.18	1.15	1.12	1.1	1.08	1.06	1.05	1.03	1	0.94	0.89	0.83	0.77	0.72	0.66
		Sample 37	11.04	8.24	8.66	10.52	10.65	9.02	8.9	9.99	9.25	10.04	10.29	8.8	7.76	6.96	6.13	5.4	4.77	4.19	3.69	3.26	2.9	2.61	2.35	2.14	1.95	1.8	1.67	1.56	1.47	1.39	1.33	1.28	1.25	1.23	1.21	1.2	1.19	1.18	1.16	1.15	1.11	1.01	0.94	0.85	0.78	0.71	0.64
		Sample 38	15.44	9.49	12.32	12.43	10.43	10.17	8.59	11.04	11.62	10.94	11.55	10.06	9.06	8.02	6.9	6.07	5.38	4.73	4.16	3.67	3.26	2.93	2.63	2.38	2.15	1.97	1.81	1.69	1.59	1.49	1.43	1.38	1.33	1.31	1.29	1.28	1.27	1.26	1.25	1.22	1.18	1.08	1.01	0.92	0.84	0.77	0.7
		Sample 39	11.97	10.1	10.86	10.31	11.49	10.28	9.99	13.39	11.13	11.1	11.14	9.64	8.79	8.04	7.04	6.2	5.49	4.85	4.28	3.79	3.33	2.99	2.68	2.4	2.15	1.96	1.79	1.66	1.55	1.45	1.36	1.3	1.26	1.22	1.2	1.17	1.16	1.14	1.13	1.1	1.06	1	0.94	0.86	0.8	0.74	0.68
		Sample 40	13.27	10.43	11.32	12.66	11.82	9.81	8.89	12.24	10.07	10.1	10.64	10.01	9.36	8.54	7.52	6.64	5.89	5.21	4.61	4.07	3.62	3.24	2.9	2.6	2.33	2.11	1.91	1.75	1.6	1.47	1.37	1.3	1.24	1.2	1.16	1.14	1.12	1.1	1.08	1.07	1.04	0.98	0.92	0.85	0.8	0.74	0.68
		Sample 41	14.24	11.59	12.53	11.68	10.34	8.91	8	11.07	10.34	10.52	10.74	9.59	8.84	7.84	6.76	5.9	5.22	4.6	4.07	3.58	3.19	2.88	2.6	2.36	2.14	1.97	1.82	1.71	1.62	1.54	1.46	1.41	1.37	1.34	1.32	1.3	1.29	1.27	1.27	1.22	1.21	1.09	1	0.9	0.83	0.76	0.68
		Sample 42	14.5	12.09	10.94	11.17	11.06	11.11	9.17	11.81	10.65	10.06	10.39	9.5	8.79	7.88	6.86	6.06	5.37	4.74	4.17	3.69	3.28	2.94	2.65	2.38	2.16	1.98	1.84	1.72	1.61	1.51	1.44	1.38	1.33	1.3	1.28	1.26	1.25	1.23	1.22	1.19	1.14	1.06	0.98	0.89	0.82	0.76	0.7
		Sample 43	10.68	9.79	12.72	14.47	12.41	10.25	8.96	13.05	11.26	10.31	10.56	9.68	8.89	8.01	7.01	6.22	5.55	4.88	4.28	3.78	3.35	2.98	2.68	2.41	2.18	2	1.85	1.72	1.61	1.51	1.43	1.37	1.33	1.29	1.27	1.25	1.25	1.24	1.23	1.19	1.15	1.06	1.01	0.92	0.85	0.79	0.72
		Sample 44	10.52	12.59	12.45	11.34	12.09	9.95	8.25	12.18	11.31	10.65	11.23	10.21	9.1	8.18	7.2	6.48	5.84	5.22	4.65	4.13	3.67	3.29	2.96	2.64	2.35	2.13	1.94	1.78	1.64	1.52	1.41	1.34	1.29	1.24	1.21	1.19	1.16	1.13	1.11	1.09	1.06	1	0.94	0.87	0.82	0.76	0.7
		Sample 45	10.82	11.42	11.74	11.5	12.19	11.05	10.65	11.79	10.46	10.18	10.34	9.42	8.76	7.83	6.79	5.94	5.27	4.64	4.09	3.6	3.19	2.87	2.58	2.33	2.12	1.95	1.8	1.68	1.57	1.48	1.41	1.35	1.31	1.28	1.25	1.24	1.23	1.2	1.19	1.16	1.13	1.02	0.95	0.85	0.78	0.71	0.64
		Sample 46	11.63	9.26	10.52	10.5	11.9	10.93	11.09	13.2	11.08	10.33	10.5	9.29	8.57	7.7	6.63	5.86	5.25	4.65	4.09	3.59	3.17	2.84	2.56	2.3	2.08	1.89	1.74	1.62	1.51	1.42	1.35	1.29	1.24	1.21	1.19	1.17	1.16	1.14	1.13	1.11	1.08	0.98	0.9	0.82	0.75	0.69	0.63
		Sample 47	11.12	10.11	10.22	13.5	13.66	10.12	9.54	13.01	10.56	10.11	10.86	9.55	8.96	8.1	7.08	6.23	5.53	4.87	4.3	3.82	3.35	2.99	2.69	2.41	2.16	1.97	1.8	1.67	1.55	1.44	1.35	1.29	1.25	1.22	1.19	1.18	1.17	1.15	1.14	1.11	1.08	0.99	0.93	0.84	0.78	0.71	0.65
		Sample 48	10.41	8.98	9.35	10.82	10.85	8.9	8.48	11.8	10.31	10.18	10.47	9.2	8.69	7.95	7	6.24	5.61	5.02	4.46	3.95	3.52	3.13	2.79	2.49	2.22	2.01	1.83	1.69	1.55	1.43	1.34	1.26	1.21	1.17	1.13	1.11	1.08	1.06	1.05	1.03	1	0.93	0.88	0.81	0.75	0.7	0.64
		Sample 49	24.39	28.79	29.44	19.58	19.1	15.95	16.3	25.88	21	22.02	26.25	22.33	22.9	21.96	19.39	17.58	15.75	13.83	12.09	10.65	9.34	8.02	6.72	5.66	4.76	4.1	3.54	3.11	2.73	2.42	2.17	1.99	1.86	1.76	1.68	1.65	1.61	1.58	1.58	1.55	1.48	1.32	1.21	1.06	0.95	0.85	0.76
		Sample 50	35.27	25.36	19.14	25.97	23.14	14.53	12.8	23.51	18.82	19.78	23.13	21.46	21.88	20.91	18.57	16.84	15.28	13.23	11.42	9.96	8.61	7.4	6.38	5.4	4.53	3.9	3.35	2.91	2.54	2.24	2	1.82	1.68	1.57	1.5	1.45	1.41	1.38	1.37	1.32	1.26	1.15	1.04	0.92	0.83	0.75	0.69
		Sample 51	36.1	21.17	19.42	18.25	15.26	14.68	15.43	18.82	17.97	20.47	23.96	21.85	21.4	20.56	18.71	17.35	15.9	14.09	12.28	10.61	9.06	7.67	6.57	5.54	4.65	4	3.45	3	2.63	2.3	2.05	1.87	1.71	1.59	1.5	1.45	1.4	1.36	1.33	1.31	1.23	1.12	1.03	0.93	0.84	0.77	0.7
		Sample 52	20.85	18.22	17.19	21.08	24.08	18.36	14.54	19.97	21.42	25.17	26.79	23.09	23.5	22.72	20.51	19.18	17.85	15.96	14	12.14	10.05	8.31	7.06	5.84	4.84	4.12	3.54	3.05	2.62	2.27	1.99	1.79	1.62	1.5	1.39	1.33	1.28	1.25	1.22	1.19	1.14	1.05	0.97	0.87	0.8	0.73	0.67
		Sample 53	26.45	15.28	17.69	22.69	24.72	24.98	15.36	22.89	21.95	21.7	23.56	21.48	20.57	19.76	17.52	15.8	14.31	12.78	11.12	9.61	8.34	7.22	6.1	5.12	4.31	3.72	3.24	2.85	2.51	2.23	2.02	1.86	1.74	1.66	1.59	1.56	1.53	1.5	1.51	1.47	1.4	1.26	1.13	0.99	0.89	0.79	0.71
		Sample 54	26.49	19.64	20.88	22.8	19.47	18.37	16.28	25.55	20.9	20.63	24.37	23.27	22.37	20.72	17.79	15.87	14.44	12.84	11.33	9.91	8.51	7.27	6.17	5.23	4.43	3.84	3.32	2.91	2.56	2.26	2.03	1.87	1.73	1.63	1.55	1.51	1.47	1.43	1.4	1.37	1.33	1.17	1.08	0.96	0.86	0.78	0.7
		Sample 55	18.96	15.37	18.59	20.07	19.75	16.34	17.21	24.69	18.09	21.31	23.28	23.25	22.99	21.64	19.11	17.01	15.23	13.33	11.66	10.16	8.73	7.39	6.24	5.25	4.39	3.77	3.26	2.86	2.5	2.21	1.99	1.81	1.66	1.54	1.47	1.41	1.37	1.32	1.31	1.26	1.22	1.1	1	0.9	0.82	0.74	0.68
		Sample 56	22.57	19.92	22.19	24.55	25.99	22.23	16.51	23.42	25.07	24.64	26.68	24.72	24.97	24.43	22.1	19.72	17.33	15.06	12.99	11.22	9.36	7.92	6.66	5.55	4.66	4	3.43	2.97	2.57	2.24	1.98	1.78	1.62	1.5	1.41	1.35	1.3	1.25	1.23	1.21	1.16	1.05	0.96	0.86	0.79	0.72	0.66
		Sample 57	17.5	21.76	20.43	25.72	21.95	18.2	16.26	19.34	19.22	21.71	24.59	21.55	21.69	20.59	18.2	16.46	14.86	13.26	11.55	9.92	8.63	7.44	6.39	5.4	4.54	3.91	3.36	2.96	2.62	2.34	2.12	1.96	1.84	1.75	1.68	1.64	1.61	1.58	1.57	1.55	1.46	1.32	1.2	1.06	0.94	0.84	0.75
		Sample 58	18.88	17.67	21.26	32.49	27.52	18.6	17.4	24.35	20.6	22.5	23.78	21.38	21.19	20.05	17.79	16.07	14.66	12.96	11.25	9.73	8.39	7.08	5.95	5.06	4.32	3.75	3.24	2.85	2.51	2.21	1.99	1.83	1.71	1.61	1.53	1.49	1.44	1.41	1.41	1.37	1.29	1.16	1.06	0.93	0.84	0.76	0.68
		Sample 59	50.85	19.51	21.93	20.7	23.56	20.08	15.85	27.53	20.22	20.33	26.85	22.54	22.78	21.19	19.01	17.31	15.8	13.72	11.75	10.02	8.49	7.21	6.17	5.21	4.38	3.77	3.26	2.86	2.52	2.22	1.99	1.82	1.68	1.57	1.49	1.43	1.39	1.36	1.34	1.3	1.24	1.11	1.01	0.9	0.82	0.75	0.68
		Sample 60	21.47	16.37	21.06	22.9	24.82	21.95	14.08	17.7	18.08	22.73	27.02	24.06	23.26	22.13	19.68	17.79	16.39	14.5	12.64	10.72	8.95	7.56	6.45	5.4	4.49	3.86	3.32	2.9	2.51	2.18	1.93	1.75	1.6	1.49	1.39	1.34	1.29	1.25	1.23	1.19	1.14	1.04	0.95	0.85	0.78	0.71	0.65
		Sample 61	19.9	19.94	26.89	31.83	22.93	17.77	15.24	23.63	19.92	20.64	22.2	20.34	19.86	18.68	16.8	15.33	13.89	12.29	10.77	9.33	8.14	6.96	5.98	5.09	4.3	3.73	3.25	2.88	2.56	2.27	2.06	1.91	1.79	1.71	1.64	1.6	1.58	1.56	1.56	1.5	1.47	1.29	1.17	1.02	0.9	0.8	0.71
		Sample 62	16.8	17.68	21.68	22.45	19.27	16.34	15.67	20.68	18.6	20.95	23.77	22.37	21.11	19.63	17.39	15.78	14.4	12.87	11.32	9.79	8.18	6.85	5.79	4.92	4.16	3.6	3.12	2.74	2.41	2.13	1.91	1.75	1.62	1.53	1.45	1.4	1.36	1.33	1.31	1.28	1.22	1.09	1	0.88	0.8	0.73	0.66
		Sample 63	23.87	17.46	24.08	29.57	28.63	17.16	13.73	22.09	21.83	20.56	25.81	23.62	22.26	21.08	19.11	17.21	15.38	13.31	11.41	9.62	8.01	6.85	5.76	4.82	4.04	3.48	2.99	2.61	2.27	1.98	1.77	1.59	1.46	1.35	1.28	1.23	1.18	1.15	1.14	1.1	1.06	0.97	0.88	0.79	0.72	0.66	0.61
		Sample 64	14.03	10.02	10.92	12.12	12.17	9.48	9.1	12.19	11.23	10.25	10.32	9.35	8.49	7.53	6.49	5.72	5.11	4.52	4	3.56	3.16	2.84	2.54	2.24	1.96	1.76	1.57	1.42	1.28	1.16	1.06	0.99	0.93	0.9	0.87	0.84	0.83	0.8	0.8	0.79	0.78	0.74	0.72	0.67	0.63	0.58	0.52
[truncated: 22 more columns]

## Sheet: COTT
Shade (℃, PH)		Wavelength (nm)	360	365	370	375	380	385	390	395	400	405	410	415	420	425	430	435	440	445	450	455	460	465	470	475	480	485	490	495	500	505	510	515	520	525	530	535	540	545	550	555	560	565	570	575	580	585	590
		Sample 1	5.25	5.67	6.87	7.14	6.77	6.07	5.45	5.1	4.78	3.94	3.35	2.7	2.32	2.03	1.79	1.59	1.42	1.26	1.13	1.01	0.89	0.78	0.68	0.59	0.5	0.44	0.38	0.33	0.29	0.26	0.24	0.23	0.22	0.22	0.21	0.22	0.22	0.21	0.2	0.18	0.15	0.12	0.1	0.08	0.07	0.06	0.05
		Sample 2	5.86	6.61	7.2	7.31	6.89	5.97	5.95	5.24	4.72	4.19	3.5	2.8	2.43	2.14	1.88	1.67	1.49	1.33	1.18	1.05	0.93	0.81	0.71	0.61	0.52	0.44	0.38	0.33	0.29	0.25	0.23	0.22	0.21	0.2	0.2	0.2	0.21	0.2	0.18	0.16	0.14	0.11	0.09	0.08	0.06	0.05	0.05
		Sample 3	6.3	5.92	6.32	6.55	6.62	5.54	5.01	4.91	4.44	3.93	3.26	2.63	2.25	1.98	1.74	1.55	1.38	1.23	1.1	0.98	0.87	0.77	0.67	0.58	0.5	0.43	0.37	0.32	0.27	0.25	0.23	0.21	0.21	0.2	0.21	0.21	0.21	0.21	0.19	0.17	0.15	0.12	0.09	0.08	0.07	0.06	0.05
		Sample 4	6.07	6.59	8.14	8.02	7.36	6.1	5.8	5.87	5.2	4.71	4.08	3.24	2.78	2.45	2.16	1.9	1.68	1.49	1.33	1.18	1.04	0.91	0.8	0.69	0.59	0.51	0.44	0.37	0.32	0.28	0.26	0.24	0.22	0.22	0.22	0.22	0.22	0.21	0.2	0.17	0.15	0.12	0.1	0.08	0.07	0.06	0.06
		Sample 5	6.96	8.41	8.11	8.44	8.64	7.83	6.52	6.86	6.6	5.68	4.73	3.87	3.44	3.05	2.69	2.38	2.1	1.84	1.62	1.43	1.25	1.08	0.93	0.8	0.68	0.58	0.49	0.41	0.35	0.31	0.27	0.25	0.24	0.23	0.23	0.22	0.22	0.22	0.2	0.18	0.16	0.13	0.11	0.09	0.08	0.07	0.06
		Sample 6	5.77	5.31	6.94	7.06	6.41	5.49	5.28	4.81	4.69	4.18	3.39	2.81	2.45	2.16	1.9	1.68	1.49	1.31	1.16	1.03	0.9	0.79	0.68	0.59	0.5	0.43	0.37	0.32	0.28	0.25	0.23	0.22	0.21	0.21	0.21	0.21	0.21	0.2	0.19	0.17	0.14	0.11	0.09	0.08	0.06	0.06	0.05
		Sample 7	7.85	8.32	8.51	8.92	8.31	7.33	6.67	6.14	6.12	5.26	4.36	3.54	3.07	2.71	2.39	2.12	1.88	1.67	1.48	1.3	1.13	0.98	0.84	0.72	0.61	0.52	0.43	0.37	0.31	0.28	0.25	0.23	0.21	0.21	0.2	0.2	0.2	0.2	0.18	0.16	0.14	0.11	0.09	0.07	0.06	0.05	0.05
		Sample 8	6.12	6.55	7.57	7.97	7.26	6	5.9	5.33	5.21	4.45	3.75	3.08	2.69	2.37	2.09	1.86	1.66	1.48	1.33	1.19	1.06	0.93	0.81	0.7	0.6	0.52	0.44	0.38	0.33	0.29	0.26	0.24	0.22	0.21	0.21	0.21	0.21	0.2	0.19	0.17	0.15	0.12	0.1	0.08	0.07	0.06	0.05
		Sample 9	6.55	6.17	7.27	7.56	7.3	6.21	6.22	5.45	5.29	4.69	3.81	3.14	2.78	2.47	2.18	1.94	1.73	1.54	1.38	1.23	1.09	0.95	0.82	0.71	0.6	0.51	0.44	0.37	0.33	0.29	0.26	0.25	0.23	0.23	0.23	0.22	0.23	0.22	0.2	0.18	0.16	0.13	0.1	0.09	0.07	0.06	0.06
		Sample 10	7.16	7.37	8.07	8.19	9.07	7.61	8.56	7.44	6.53	5.69	4.9	4.04	3.56	3.16	2.8	2.48	2.2	1.95	1.73	1.52	1.32	1.16	1	0.86	0.73	0.63	0.53	0.45	0.39	0.34	0.31	0.28	0.26	0.25	0.25	0.25	0.25	0.24	0.22	0.2	0.17	0.14	0.11	0.09	0.08	0.07	0.06
		Sample 11	5.67	5.27	6.35	6.12	6.13	5.28	5.24	4.69	4.21	3.63	3	2.44	2.1	1.87	1.65	1.47	1.31	1.17	1.06	0.96	0.85	0.76	0.67	0.58	0.51	0.44	0.39	0.34	0.29	0.26	0.24	0.22	0.2	0.19	0.19	0.18	0.18	0.17	0.16	0.14	0.12	0.1	0.08	0.07	0.06	0.05	0.05
		Sample 12	5.54	5.43	6.49	6.43	5.96	5.67	5.5	4.94	4.91	4.34	3.6	2.86	2.47	2.21	1.96	1.74	1.55	1.37	1.23	1.1	0.97	0.86	0.75	0.65	0.55	0.48	0.41	0.36	0.31	0.28	0.26	0.24	0.23	0.23	0.23	0.22	0.23	0.22	0.2	0.18	0.15	0.12	0.09	0.08	0.06	0.05	0.05
		Sample 13	6.11	5.94	7.49	6.91	6.91	5.76	5.69	5.17	5.04	4.55	3.79	3.08	2.69	2.38	2.1	1.87	1.66	1.48	1.31	1.17	1.03	0.91	0.79	0.69	0.59	0.51	0.44	0.38	0.34	0.3	0.28	0.26	0.25	0.24	0.24	0.24	0.24	0.23	0.21	0.19	0.16	0.13	0.1	0.08	0.07	0.06	0.05
		Sample 14	7.83	6.79	7.65	7.91	8.29	6.55	6.77	6.09	5.87	5.21	4.49	3.69	3.22	2.86	2.53	2.24	1.98	1.75	1.55	1.37	1.19	1.04	0.9	0.78	0.66	0.56	0.48	0.41	0.35	0.31	0.28	0.25	0.24	0.23	0.22	0.22	0.22	0.21	0.2	0.18	0.15	0.12	0.1	0.08	0.07	0.06	0.05
		Sample 15	6.94	7.08	7.75	8.77	8.74	7.93	7.48	6.44	6.02	5.44	4.63	3.8	3.32	2.94	2.59	2.3	2.04	1.8	1.6	1.42	1.24	1.08	0.94	0.81	0.68	0.58	0.5	0.43	0.37	0.32	0.29	0.26	0.25	0.24	0.23	0.23	0.23	0.22	0.2	0.18	0.16	0.13	0.11	0.09	0.08	0.07	0.06
		Sample 16	4.87	4.62	5.76	5.79	5.16	4.63	4.78	4.12	3.81	3.27	2.61	2.02	1.72	1.52	1.35	1.2	1.07	0.96	0.87	0.79	0.7	0.61	0.53	0.46	0.39	0.34	0.29	0.25	0.22	0.2	0.18	0.18	0.17	0.17	0.17	0.17	0.18	0.17	0.16	0.14	0.12	0.09	0.07	0.06	0.05	0.04	0.04
		Sample 17	6.58	6.15	6.64	6.94	5.86	5.69	5.36	5.16	4.74	4.06	3.41	2.82	2.45	2.16	1.9	1.69	1.5	1.33	1.18	1.05	0.92	0.8	0.69	0.59	0.5	0.43	0.36	0.31	0.27	0.24	0.22	0.2	0.19	0.19	0.19	0.19	0.19	0.18	0.17	0.15	0.13	0.1	0.09	0.07	0.06	0.05	0.05
		Sample 18	7.16	7.53	8.19	8.03	7.38	6.83	7.17	5.69	5.44	4.83	4.06	3.37	2.91	2.56	2.25	1.99	1.76	1.55	1.37	1.21	1.06	0.92	0.79	0.68	0.57	0.49	0.41	0.35	0.3	0.26	0.24	0.22	0.2	0.2	0.19	0.19	0.19	0.19	0.17	0.15	0.13	0.11	0.09	0.07	0.06	0.05	0.05
		Sample 19	6.65	6.59	7.22	7.76	7.13	6.22	7.28	5.97	5.78	5.12	4.2	3.52	3.09	2.73	2.4	2.12	1.87	1.65	1.46	1.29	1.13	0.98	0.84	0.72	0.6	0.51	0.43	0.36	0.31	0.27	0.24	0.22	0.21	0.2	0.2	0.2	0.2	0.19	0.17	0.15	0.13	0.11	0.09	0.07	0.06	0.05	0.05
		Sample 20	6.72	6.63	8.74	9.53	8.23	6.79	5.95	5.94	5.71	5.23	4.34	3.62	3.15	2.8	2.47	2.19	1.94	1.71	1.52	1.35	1.17	1.02	0.88	0.76	0.64	0.54	0.46	0.39	0.33	0.29	0.26	0.23	0.22	0.21	0.2	0.2	0.2	0.19	0.18	0.16	0.14	0.11	0.09	0.07	0.06	0.05	0.05
		Sample 21	5.03	5.31	5.26	5.52	5.25	4.6	4.76	4.13	3.9	3.34	2.71	2.18	1.88	1.66	1.47	1.32	1.18	1.06	0.95	0.86	0.76	0.68	0.59	0.51	0.44	0.38	0.32	0.28	0.24	0.22	0.2	0.19	0.18	0.18	0.18	0.18	0.18	0.18	0.16	0.15	0.13	0.1	0.09	0.07	0.06	0.05	0.05
		Sample 22	5.63	5.19	6.36	6.98	6.54	5.58	5.26	4.98	4.67	4.12	3.49	2.8	2.43	2.15	1.9	1.68	1.49	1.32	1.17	1.04	0.91	0.79	0.68	0.59	0.5	0.42	0.36	0.3	0.26	0.23	0.21	0.19	0.18	0.18	0.18	0.18	0.18	0.17	0.16	0.14	0.12	0.09	0.08	0.06	0.05	0.05	0.04
		Sample 23	6.07	6.03	6.52	6.49	6.22	5.52	5.17	4.74	4.63	4.16	3.41	2.79	2.42	2.14	1.88	1.66	1.48	1.3	1.16	1.04	0.91	0.79	0.68	0.58	0.49	0.42	0.36	0.3	0.26	0.23	0.21	0.2	0.19	0.19	0.19	0.19	0.19	0.18	0.17	0.15	0.13	0.1	0.08	0.07	0.06	0.05	0.05
		Sample 24	6.03	5.77	6.32	5.94	5.74	5.43	5.49	5	4.65	4.09	3.49	2.9	2.53	2.24	1.97	1.74	1.54	1.36	1.21	1.08	0.95	0.82	0.71	0.61	0.52	0.44	0.37	0.32	0.27	0.24	0.22	0.21	0.2	0.19	0.19	0.19	0.2	0.19	0.18	0.15	0.13	0.1	0.08	0.07	0.06	0.05	0.04
		Sample 25	6.34	5.92	6.65	7.42	6.65	5.89	5.8	5.48	4.99	4.6	3.96	3.22	2.75	2.42	2.13	1.88	1.65	1.46	1.29	1.14	0.99	0.87	0.74	0.64	0.54	0.46	0.39	0.33	0.29	0.25	0.23	0.22	0.21	0.2	0.2	0.2	0.21	0.2	0.19	0.16	0.14	0.11	0.09	0.07	0.06	0.05	0.05
[truncated: 22 more columns]

## Sheet: PET-COTT
Shade (℃, PH)		Wavelength (nm)	360	365	370	375	380	385	390	395	400	405	410	415	420	425	430	435	440	445	450	455	460	465	470	475	480	485	490	495	500	505	510	515	520	525	530	535	540	545	550	555	560	565	570	575	580	585	590
		Sample 1	5.69	5.6	7.62	8.04	7.29	6.48	6.17	6.14	5.58	5.1	4.57	4	3.69	3.47	3.26	3.05	2.82	2.57	2.34	2.12	1.88	1.66	1.45	1.26	1.07	0.92	0.78	0.65	0.54	0.45	0.38	0.32	0.27	0.23	0.21	0.19	0.18	0.17	0.16	0.15	0.13	0.11	0.1	0.09	0.08	0.07	0.06
		Sample 2	7.73	7.19	7.84	8.93	8.28	7.04	7.18	6.5	6.25	5.85	5.39	4.7	4.26	3.97	3.69	3.44	3.17	2.9	2.64	2.39	2.1	1.84	1.62	1.41	1.2	1.03	0.87	0.73	0.61	0.51	0.43	0.37	0.32	0.28	0.25	0.23	0.23	0.21	0.2	0.19	0.17	0.14	0.12	0.11	0.09	0.08	0.07
		Sample 3	8.43	7.78	9.85	9.74	9.88	8.6	7.7	7.35	7.01	6.41	5.75	4.92	4.52	4.19	3.86	3.55	3.25	2.94	2.66	2.39	2.11	1.84	1.6	1.38	1.18	1.01	0.85	0.71	0.6	0.5	0.42	0.36	0.31	0.28	0.25	0.24	0.23	0.22	0.2	0.19	0.17	0.15	0.13	0.11	0.09	0.08	0.08
		Sample 4	7.64	8.66	10.09	10.28	9	8.25	7.59	6.96	7.25	6.41	5.62	4.97	4.56	4.21	3.9	3.62	3.34	3.03	2.75	2.47	2.18	1.92	1.67	1.45	1.23	1.06	0.89	0.75	0.62	0.52	0.44	0.38	0.33	0.3	0.27	0.25	0.24	0.23	0.22	0.2	0.19	0.16	0.14	0.12	0.1	0.09	0.08
		Sample 5	10.27	10.68	11.81	10.91	10.31	8.78	8.68	7.81	7.89	7.58	6.61	5.68	5.15	4.78	4.41	4.05	3.67	3.3	2.95	2.64	2.33	2.06	1.79	1.55	1.33	1.14	0.97	0.81	0.68	0.57	0.49	0.42	0.37	0.33	0.3	0.29	0.28	0.27	0.26	0.24	0.22	0.18	0.15	0.13	0.11	0.1	0.08
		Sample 6	7.28	7.53	7.3	7.88	7.61	6.46	6.97	6.33	6.01	5.42	4.78	4.27	3.91	3.63	3.38	3.14	2.9	2.65	2.42	2.19	1.93	1.7	1.5	1.3	1.11	0.95	0.81	0.68	0.57	0.49	0.41	0.35	0.31	0.27	0.25	0.23	0.22	0.21	0.2	0.18	0.17	0.14	0.12	0.1	0.09	0.08	0.07
		Sample 7	8.85	7.52	9.56	10.45	9.22	7.36	7.62	7.41	7.25	6.52	5.91	5.28	4.87	4.53	4.19	3.85	3.51	3.17	2.85	2.55	2.22	1.94	1.68	1.45	1.23	1.06	0.9	0.75	0.64	0.54	0.46	0.4	0.35	0.32	0.29	0.28	0.27	0.26	0.24	0.23	0.21	0.17	0.15	0.12	0.1	0.09	0.08
		Sample 8	7.97	7.57	9.88	10.48	10.84	8.58	7.28	7.86	7.54	6.93	6.33	5.59	5.09	4.74	4.38	4.03	3.67	3.3	2.94	2.61	2.3	2	1.73	1.49	1.27	1.08	0.92	0.76	0.64	0.53	0.45	0.38	0.34	0.3	0.27	0.26	0.25	0.24	0.23	0.21	0.19	0.16	0.13	0.11	0.1	0.08	0.07
		Sample 9	8.49	9.38	12.17	11.07	11.61	9.25	9.55	9.19	8.04	7.93	7.33	6.33	5.77	5.33	4.88	4.44	4.01	3.58	3.17	2.79	2.44	2.12	1.84	1.58	1.34	1.14	0.97	0.81	0.67	0.57	0.49	0.42	0.36	0.33	0.3	0.28	0.28	0.27	0.25	0.23	0.21	0.18	0.15	0.12	0.11	0.09	0.08
		Sample 10	8.63	8.76	11.6	12.07	10.29	9.04	8.77	8.85	8.46	7.64	6.87	6.23	5.72	5.21	4.73	4.31	3.91	3.49	3.1	2.73	2.37	2.06	1.78	1.53	1.29	1.1	0.93	0.78	0.65	0.55	0.47	0.4	0.36	0.32	0.3	0.28	0.27	0.26	0.25	0.24	0.21	0.18	0.15	0.12	0.11	0.09	0.08
		Sample 11	8.07	6.91	8.63	8.7	8.65	7.48	7.16	6.62	6.82	6.29	5.66	5.02	4.67	4.4	4.1	3.79	3.48	3.16	2.86	2.57	2.26	1.98	1.73	1.5	1.28	1.1	0.93	0.79	0.66	0.55	0.47	0.4	0.35	0.31	0.28	0.26	0.24	0.23	0.22	0.2	0.19	0.16	0.14	0.13	0.11	0.1	0.1
		Sample 12	7.67	7.77	10.49	9.13	9.21	8.01	8.57	7.85	7.48	7.13	6.39	5.78	5.28	4.89	4.52	4.15	3.77	3.37	3.02	2.7	2.38	2.07	1.8	1.55	1.31	1.12	0.94	0.79	0.66	0.55	0.47	0.4	0.35	0.31	0.28	0.26	0.24	0.23	0.21	0.2	0.18	0.15	0.13	0.11	0.09	0.08	0.07
		Sample 13	9.13	7.56	9.95	9.65	9.08	8.69	9.76	8.45	7.83	7.65	6.85	6	5.58	5.13	4.67	4.28	3.91	3.54	3.18	2.83	2.48	2.18	1.89	1.64	1.39	1.19	1	0.83	0.69	0.58	0.49	0.42	0.36	0.32	0.29	0.27	0.26	0.25	0.23	0.21	0.19	0.16	0.14	0.12	0.1	0.09	0.08
		Sample 14	8.41	7.57	9.6	10.13	9.23	9.14	9.54	8.16	8.69	8.19	7.36	6.96	6.36	5.83	5.33	4.87	4.41	3.93	3.49	3.08	2.7	2.34	2.02	1.74	1.47	1.26	1.05	0.87	0.72	0.6	0.5	0.43	0.37	0.33	0.3	0.28	0.27	0.26	0.24	0.22	0.2	0.17	0.15	0.13	0.11	0.1	0.09
		Sample 15	8.92	9.95	12.03	11.18	10.7	8.78	8.91	8.89	7.98	7.45	6.66	5.89	5.42	5.03	4.58	4.14	3.72	3.32	2.94	2.6	2.26	1.96	1.69	1.47	1.25	1.08	0.92	0.79	0.67	0.58	0.5	0.44	0.39	0.36	0.33	0.31	0.3	0.29	0.27	0.25	0.22	0.19	0.16	0.13	0.12	0.1	0.09
		Sample 16	8.45	7.66	7.89	8.17	7.76	7.35	7.4	6.86	6.81	6.2	5.67	4.97	4.54	4.27	4.01	3.71	3.4	3.1	2.81	2.52	2.22	1.95	1.69	1.46	1.24	1.06	0.9	0.76	0.64	0.54	0.46	0.39	0.34	0.3	0.27	0.25	0.25	0.24	0.22	0.2	0.18	0.15	0.12	0.1	0.09	0.08	0.07
		Sample 17	7.51	8.86	9.64	9	8.21	8.34	8.28	7.9	7.59	6.7	6.1	5.47	5.05	4.69	4.33	3.98	3.62	3.26	2.93	2.62	2.27	1.99	1.72	1.48	1.26	1.07	0.9	0.75	0.63	0.53	0.44	0.38	0.33	0.29	0.27	0.25	0.24	0.23	0.21	0.2	0.18	0.15	0.12	0.1	0.09	0.07	0.07
		Sample 18	9.14	8.77	9.13	10.99	10.33	8.58	8.96	8.02	8.36	7.69	7.14	6.24	5.7	5.27	4.83	4.41	3.99	3.55	3.16	2.79	2.43	2.11	1.82	1.56	1.32	1.12	0.95	0.79	0.66	0.55	0.47	0.4	0.35	0.31	0.29	0.27	0.26	0.25	0.24	0.22	0.2	0.17	0.14	0.12	0.1	0.09	0.08
		Sample 19	7.88	8.2	10.61	10.01	9.48	8.11	8.01	8.75	7.84	7.32	6.73	5.9	5.49	5.01	4.53	4.11	3.71	3.31	2.94	2.59	2.24	1.95	1.68	1.44	1.22	1.03	0.86	0.71	0.59	0.49	0.41	0.35	0.3	0.27	0.25	0.23	0.23	0.21	0.2	0.19	0.17	0.14	0.11	0.09	0.08	0.07	0.06
		Sample 20	9.72	9.19	11.55	10.79	9.57	8.42	8.92	7.76	8.02	7.9	7.38	6.52	5.99	5.47	4.96	4.49	4.04	3.59	3.19	2.82	2.45	2.11	1.82	1.56	1.32	1.13	0.95	0.79	0.67	0.56	0.48	0.42	0.36	0.33	0.3	0.28	0.28	0.27	0.25	0.23	0.21	0.18	0.15	0.12	0.1	0.09	0.08
		Sample 21	7.4	7.9	9.46	9.84	9.25	7.62	7.17	6.67	6.64	6.31	5.58	4.89	4.49	4.15	3.83	3.5	3.18	2.85	2.55	2.26	1.98	1.72	1.49	1.28	1.08	0.92	0.78	0.64	0.53	0.45	0.37	0.31	0.27	0.24	0.21	0.2	0.19	0.18	0.17	0.15	0.14	0.12	0.1	0.09	0.08	0.07	0.07
		Sample 22	7.25	8.39	8.22	8.07	8.53	7.22	7.66	6.86	6.77	6.57	5.88	5.17	4.69	4.33	3.96	3.63	3.31	2.97	2.65	2.34	2.04	1.77	1.54	1.33	1.13	0.97	0.83	0.7	0.59	0.5	0.43	0.37	0.32	0.29	0.26	0.25	0.24	0.23	0.21	0.2	0.18	0.15	0.13	0.11	0.1	0.09	0.08
		Sample 23	7.06	7.04	7.82	8.88	8.96	7.63	7.06	7.17	7.11	6.45	5.96	5.26	4.81	4.4	4.01	3.65	3.3	2.93	2.6	2.31	2.01	1.76	1.52	1.31	1.12	0.96	0.83	0.71	0.61	0.54	0.48	0.44	0.4	0.38	0.36	0.35	0.34	0.32	0.31	0.29	0.26	0.23	0.19	0.16	0.14	0.12	0.1
		Sample 24	7.58	7.09	8.76	9.57	8.55	7.9	7.62	7.01	6.87	6.6	5.93	5.32	4.95	4.55	4.13	3.76	3.39	3.01	2.66	2.33	2.03	1.74	1.49	1.28	1.07	0.91	0.76	0.63	0.53	0.44	0.37	0.32	0.28	0.25	0.23	0.22	0.21	0.2	0.19	0.17	0.15	0.13	0.11	0.09	0.08	0.07	0.06
		Sample 25	7.66	8.33	8.14	8.67	8.66	7.82	7.18	7.2	7.26	6.69	6.05	5.35	4.91	4.51	4.13	3.74	3.37	2.99	2.65	2.34	2.04	1.75	1.51	1.29	1.08	0.91	0.76	0.63	0.53	0.44	0.37	0.31	0.27	0.24	0.22	0.21	0.21	0.2	0.18	0.17	0.15	0.13	0.11	0.1	0.08	0.08	0.07
[truncated: 22 more columns]

## Sheet: PET-CS
Shade (℃, PH)		Wavelength (nm)	360	365	370	375	380	385	390	395	400	405	410	415	420	425	430	435	440	445	450	455	460	465	470	475	480	485	490	495	500	505	510	515	520	525	530	535	540	545	550	555	560	565	570	575	580	585	590
		Sample 1	14.93	15.39	17.36	17.6	16.94	16.43	16.47	14.24	15.38	15.57	16.68	16.22	15.85	14.69	13.17	11.69	10.12	8.39	6.89	5.63	4.54	3.65	2.99	2.43	1.94	1.59	1.3	1.06	0.87	0.71	0.59	0.49	0.42	0.36	0.32	0.29	0.27	0.25	0.24	0.23	0.22	0.21	0.19	0.18	0.17	0.15	0.14
		Sample 2	12.3	13.28	15.47	14.62	14.51	12.65	14.99	14.45	16.94	14.98	15.1	15.49	15.35	14.62	13.45	11.89	10.18	8.46	6.96	5.67	4.56	3.68	2.98	2.41	1.92	1.56	1.27	1.02	0.83	0.67	0.55	0.45	0.37	0.31	0.27	0.24	0.22	0.2	0.19	0.18	0.18	0.17	0.16	0.15	0.14	0.13	0.12
		Sample 3	15.14	13.27	13.29	16.6	20.29	14.11	14.81	14.71	15.04	15.62	16.86	15.66	15.17	14.03	12.78	11.47	9.99	8.31	6.84	5.58	4.44	3.6	2.94	2.39	1.9	1.54	1.24	1	0.81	0.65	0.53	0.43	0.35	0.3	0.26	0.23	0.21	0.19	0.18	0.17	0.17	0.16	0.15	0.14	0.13	0.12	0.12
		Sample 4	16.93	12.89	19.31	18.12	14.41	13	13.67	12.91	13.36	14.55	15.5	16.21	16.49	15.13	13.34	11.67	10.02	8.26	6.78	5.59	4.51	3.63	2.94	2.39	1.91	1.56	1.27	1.03	0.84	0.68	0.56	0.46	0.38	0.32	0.28	0.25	0.23	0.22	0.21	0.2	0.19	0.18	0.17	0.15	0.14	0.13	0.12
		Sample 5	13.8	13.6	18.62	24.03	21.41	13.55	16.27	14.84	15.47	18.27	16.38	15.88	15.92	15.1	13.85	12.35	10.74	8.97	7.33	5.92	4.78	3.86	3.13	2.54	2.02	1.65	1.34	1.08	0.87	0.71	0.58	0.47	0.4	0.34	0.29	0.26	0.24	0.22	0.21	0.2	0.2	0.18	0.17	0.16	0.15	0.14	0.13
		Sample 6	15.34	14.07	15.79	16.23	15.28	14.41	14.94	16.02	16.4	17.31	17.67	16.59	16.01	14.72	13.5	12.07	10.46	8.6	7.04	5.77	4.64	3.75	3.05	2.48	1.99	1.62	1.32	1.07	0.86	0.7	0.58	0.47	0.39	0.34	0.29	0.26	0.24	0.22	0.21	0.2	0.2	0.18	0.17	0.16	0.15	0.14	0.13
		Sample 7	13.25	13.87	19.48	19.32	16.9	13.16	14.63	12.69	14.3	15.94	17.51	16.99	16.18	15.38	14.2	12.7	11.02	9.19	7.54	6.12	4.96	4.03	3.28	2.66	2.13	1.75	1.43	1.17	0.96	0.8	0.66	0.56	0.48	0.42	0.37	0.34	0.32	0.3	0.29	0.28	0.27	0.25	0.23	0.22	0.2	0.18	0.17
		Sample 8	10.75	11.37	15.82	15.33	14.97	13.29	13.63	12.58	14.73	16.29	16.17	15.38	15.54	14.94	13.8	12.33	10.64	8.83	7.25	5.94	4.78	3.83	3.11	2.52	2.01	1.64	1.32	1.07	0.87	0.71	0.58	0.48	0.4	0.34	0.29	0.26	0.25	0.23	0.22	0.21	0.2	0.19	0.18	0.16	0.15	0.14	0.13
		Sample 9	15.72	13.94	19.75	19.39	19.45	16.3	16.09	13.96	14.45	14.62	15.67	15.53	15.96	15.1	13.77	12.4	10.74	8.96	7.38	6.09	4.83	3.91	3.18	2.59	2.08	1.71	1.4	1.15	0.95	0.79	0.67	0.57	0.5	0.44	0.41	0.37	0.36	0.34	0.33	0.31	0.3	0.28	0.25	0.23	0.21	0.18	0.16
		Sample 10	16.29	14.54	15.32	17.36	16.6	14.7	14.37	12.51	14.6	15.7	16.71	16.34	16.45	15.42	14.07	12.59	11.01	9.17	7.57	6.17	4.9	3.96	3.23	2.63	2.1	1.71	1.38	1.12	0.91	0.74	0.61	0.51	0.43	0.36	0.32	0.29	0.27	0.25	0.24	0.23	0.23	0.21	0.2	0.18	0.17	0.16	0.14
		Sample 11	12.57	13.77	15.9	18.91	21.15	16.02	15	14.81	19.17	16.95	17.98	16.75	16.26	15.59	14.25	12.77	11.08	9.23	7.47	6.01	4.88	3.99	3.28	2.69	2.16	1.77	1.43	1.16	0.95	0.78	0.65	0.55	0.46	0.4	0.35	0.31	0.29	0.27	0.26	0.25	0.24	0.23	0.21	0.2	0.18	0.17	0.16
		Sample 12	13.62	16.11	19.91	27.1	21.04	14.03	12.9	15.22	15.61	16.06	15.95	15.96	16.32	15.56	14.08	12.39	10.73	8.96	7.44	6.13	4.87	3.91	3.16	2.56	2.05	1.67	1.35	1.08	0.87	0.7	0.57	0.47	0.39	0.32	0.28	0.25	0.23	0.21	0.2	0.19	0.18	0.17	0.15	0.14	0.13	0.12	0.11
		Sample 13	15.41	11.82	20.77	18.69	16.32	14.47	14.93	13.41	16.76	17.59	17.46	16.96	17.44	16.59	15.29	13.81	12.1	10.03	8.23	6.67	5.34	4.29	3.47	2.81	2.23	1.81	1.46	1.17	0.94	0.76	0.61	0.5	0.41	0.35	0.3	0.26	0.24	0.22	0.21	0.2	0.19	0.18	0.17	0.15	0.14	0.13	0.12
		Sample 14	11.65	12.86	19.5	23.38	20.78	14.48	15.9	15.98	17.27	17.73	18	17	16.06	15.13	13.96	12.5	10.85	9.02	7.45	6.16	4.9	3.95	3.21	2.61	2.08	1.7	1.38	1.12	0.91	0.74	0.61	0.51	0.42	0.36	0.32	0.29	0.26	0.25	0.23	0.22	0.21	0.2	0.18	0.17	0.15	0.14	0.13
		Sample 15	13.06	14.19	17.02	19.97	18.39	13.87	16.58	14.97	16.4	16.64	17.5	17.52	17.27	16.12	14.43	12.72	10.93	9.16	7.55	6.17	4.93	3.99	3.26	2.64	2.09	1.69	1.37	1.1	0.89	0.72	0.59	0.48	0.41	0.34	0.3	0.27	0.25	0.23	0.22	0.21	0.2	0.19	0.17	0.16	0.15	0.13	0.12
		Sample 16	12.68	18.31	21.92	21.3	21.26	15.01	17.49	16.39	16.52	16.5	17.69	17.42	17.72	16.31	14.73	13.19	11.33	9.3	7.6	6.26	5.06	4.1	3.36	2.76	2.24	1.87	1.55	1.29	1.08	0.92	0.79	0.69	0.61	0.55	0.5	0.46	0.44	0.41	0.39	0.38	0.36	0.33	0.31	0.28	0.25	0.23	0.21
		Sample 17	13.58	14.96	20.24	20.13	19.12	15.54	13.63	15.25	18.54	17.69	18.98	17.96	17.96	16.85	15.43	13.94	12.15	10.11	8.29	6.79	5.43	4.37	3.53	2.89	2.33	1.92	1.58	1.31	1.09	0.91	0.78	0.67	0.59	0.52	0.48	0.44	0.42	0.4	0.38	0.37	0.36	0.34	0.32	0.3	0.28	0.26	0.24
		Sample 18	11.77	12.03	19.92	21.86	17.82	15.43	15.74	14.33	18.44	16.61	17.52	17.28	16.98	15.68	14.1	12.59	10.96	9.1	7.49	6.12	4.93	4.02	3.28	2.67	2.13	1.74	1.43	1.17	0.96	0.8	0.67	0.56	0.48	0.42	0.37	0.34	0.32	0.3	0.29	0.27	0.27	0.24	0.22	0.2	0.18	0.17	0.15
		Sample 19	13.97	13.83	15.42	18.38	19.54	14.85	15.47	17.51	16.75	18.18	19.1	17.84	18.2	16.78	15.04	13.32	11.41	9.31	7.51	6.09	4.88	3.97	3.25	2.65	2.13	1.76	1.44	1.19	0.99	0.82	0.69	0.59	0.51	0.44	0.4	0.37	0.35	0.33	0.32	0.3	0.29	0.27	0.25	0.23	0.21	0.19	0.17
		Sample 20	11.64	11.7	16.47	17.28	16.85	14.25	14.72	14.48	16.33	17.27	18.06	18.06	18.19	16.76	15.26	13.75	11.92	9.83	8.02	6.5	5.2	4.22	3.44	2.8	2.25	1.84	1.51	1.24	1.03	0.86	0.73	0.62	0.54	0.48	0.43	0.4	0.38	0.36	0.34	0.33	0.32	0.29	0.27	0.24	0.22	0.2	0.18
		Sample 21	10.28	11.6	14.71	16.61	16.49	14.35	14.41	13.89	15.33	16.6	16.37	16.48	16.28	15.23	13.72	12.09	10.31	8.51	6.99	5.71	4.57	3.7	2.99	2.41	1.91	1.56	1.26	1.02	0.82	0.66	0.54	0.44	0.36	0.3	0.26	0.23	0.21	0.19	0.18	0.17	0.17	0.16	0.14	0.13	0.12	0.11	0.1
		Sample 22	12.42	13.32	16.22	16.59	15.21	13.75	14.79	13.93	15.94	16.02	16	15.38	15.65	14.74	13.36	11.88	10.21	8.5	6.97	5.67	4.53	3.64	2.96	2.4	1.91	1.55	1.25	1.01	0.81	0.66	0.53	0.43	0.36	0.3	0.26	0.23	0.21	0.19	0.18	0.17	0.17	0.16	0.15	0.14	0.13	0.12	0.11
		Sample 23	10.73	12.17	16.11	16.44	18.48	15.65	14.77	13.8	16.05	17.45	18.39	17.82	16.47	15.21	14.01	12.57	10.91	9.03	7.38	6	4.75	3.81	3.09	2.5	1.97	1.59	1.27	1.02	0.81	0.65	0.52	0.42	0.34	0.28	0.23	0.2	0.19	0.17	0.16	0.15	0.14	0.13	0.12	0.11	0.1	0.1	0.09
		Sample 24	13.61	13.05	17.37	20.31	14.92	15.3	15.82	12.85	15.06	14.99	15.78	15.72	16.06	14.85	13.45	12.02	10.36	8.59	7.05	5.82	4.62	3.73	3.04	2.46	1.95	1.58	1.27	1.03	0.83	0.67	0.54	0.44	0.36	0.3	0.26	0.23	0.21	0.2	0.18	0.17	0.17	0.15	0.14	0.13	0.12	0.11	0.1
		Sample 25	12.74	12.05	19.15	19.63	17.37	14.69	13.59	16.03	15.04	15.05	16.19	16.12	15.72	14.75	13.54	12.26	10.65	8.85	7.23	5.85	4.66	3.74	3.02	2.44	1.93	1.57	1.26	1.02	0.82	0.66	0.53	0.43	0.36	0.3	0.26	0.23	0.21	0.2	0.19	0.18	0.17	0.16	0.14	0.13	0.12	0.11	0.1
[truncated: 22 more columns]
