# Supplementary material for: Comparative studies targeting the best dyeing conditions for pure, blend and modified fabrics with novel nano-disperse reactive dyes and their biological activity
Source: Sci Rep. 2026 Jun 4;16:17374. doi: 10.1038/s41598-026-55597-4 (PMC13237350; doi:10.1038/s41598-026-55597-4)
Supplement: Supplementary file 2 — Supplementary Material 2 [file 41598_2026_55597_MOESM2_ESM.xlsx]

## Sheet: PET
Shade (℃, min, pH)		Wavelength (nm)	360	365	370	375	380	385	390	395	400	405	410	415	420	425	430	435	440	445	450	455	460	465	470	475	480	485	490	495	500	505	510	515	520	525	530	535	540	545	550	555	560	565	570	575	580	585	590
		Sample 1	2.31	2.46	2.52	2.33	2.11	1.98	2.09	1.64	1.4	1.19	1.04	0.92	0.84	0.76	0.68	0.62	0.55	0.49	0.44	0.39	0.35	0.32	0.29	0.27	0.25	0.23	0.21	0.2	0.19	0.18	0.17	0.16	0.16	0.16	0.15	0.15	0.15	0.14	0.14	0.14	0.14	0.14	0.14	0.14	0.14	0.13	0.13
		Sample 2	2.37	2.58	2.93	2.94	2.66	2.51	2.47	2.13	1.81	1.6	1.41	1.24	1.11	0.98	0.85	0.75	0.66	0.57	0.49	0.42	0.37	0.32	0.29	0.26	0.24	0.22	0.2	0.18	0.17	0.16	0.15	0.15	0.14	0.14	0.14	0.13	0.13	0.13	0.13	0.13	0.13	0.13	0.13	0.13	0.13	0.12	0.12
		Sample 3	2.87	3.13	3.47	3.43	3.19	3.16	3.38	2.7	2.46	2.23	1.99	1.78	1.6	1.41	1.23	1.07	0.92	0.79	0.67	0.57	0.49	0.43	0.37	0.33	0.29	0.26	0.23	0.21	0.19	0.17	0.16	0.16	0.15	0.14	0.14	0.14	0.14	0.13	0.13	0.13	0.13	0.13	0.13	0.13	0.13	0.12	0.12
		Sample 4	3.88	4.36	4.93	4.77	4.33	4.45	4.52	4.08	3.94	3.8	3.4	3.01	2.68	2.36	2.04	1.76	1.51	1.29	1.09	0.93	0.79	0.68	0.58	0.51	0.43	0.38	0.33	0.29	0.25	0.23	0.21	0.19	0.18	0.17	0.16	0.15	0.15	0.15	0.14	0.14	0.14	0.14	0.14	0.14	0.13	0.13	0.13
		Sample 5	2.08	2.15	2.32	2.15	1.84	1.82	1.69	1.5	1.27	1.07	0.93	0.82	0.73	0.66	0.58	0.52	0.47	0.41	0.36	0.32	0.29	0.26	0.24	0.22	0.2	0.19	0.17	0.16	0.15	0.15	0.14	0.14	0.14	0.13	0.13	0.13	0.13	0.13	0.13	0.13	0.13	0.13	0.13	0.13	0.12	0.12	0.12
		Sample 6	2.38	2.77	2.86	2.79	2.47	2.46	2.51	2.05	1.82	1.62	1.43	1.27	1.14	1.01	0.88	0.77	0.67	0.58	0.5	0.43	0.37	0.33	0.3	0.27	0.24	0.22	0.2	0.19	0.18	0.17	0.16	0.15	0.15	0.14	0.14	0.14	0.14	0.13	0.13	0.14	0.13	0.13	0.13	0.13	0.13	0.13	0.13
		Sample 7	2.9	3.53	3.41	3.29	3.07	3.06	3.23	2.63	2.51	2.28	2	1.78	1.59	1.4	1.21	1.05	0.9	0.77	0.66	0.56	0.48	0.42	0.37	0.32	0.29	0.26	0.23	0.21	0.19	0.18	0.17	0.16	0.15	0.15	0.14	0.14	0.14	0.14	0.14	0.14	0.13	0.13	0.13	0.13	0.13	0.13	0.13
		Sample 8	3.82	4.78	5.54	5.25	4.93	5.31	5.46	4.48	4.44	4.08	3.68	3.3	2.95	2.61	2.26	1.93	1.65	1.4	1.18	1	0.85	0.73	0.63	0.55	0.47	0.41	0.36	0.32	0.28	0.25	0.23	0.21	0.2	0.19	0.18	0.17	0.16	0.16	0.15	0.15	0.15	0.15	0.15	0.14	0.14	0.14	0.14
		Sample 9	2.25	2.4	2.36	2.17	1.96	1.88	1.85	1.47	1.26	1.06	0.92	0.82	0.74	0.66	0.59	0.53	0.47	0.42	0.37	0.32	0.29	0.26	0.24	0.22	0.2	0.19	0.18	0.16	0.16	0.15	0.14	0.14	0.14	0.14	0.13	0.13	0.13	0.13	0.13	0.13	0.13	0.13	0.13	0.13	0.13	0.13	0.12
		Sample 10	2.54	2.71	2.89	2.76	2.47	2.42	2.47	2.05	1.8	1.55	1.38	1.22	1.09	0.97	0.85	0.75	0.65	0.56	0.49	0.42	0.37	0.32	0.29	0.26	0.24	0.21	0.2	0.18	0.17	0.16	0.16	0.15	0.14	0.14	0.14	0.14	0.14	0.13	0.13	0.13	0.13	0.13	0.13	0.13	0.13	0.13	0.12
		Sample 11	2.94	3.44	3.67	3.47	3.33	3.34	3.44	2.79	2.63	2.37	2.08	1.88	1.68	1.48	1.29	1.12	0.96	0.82	0.7	0.6	0.51	0.44	0.39	0.34	0.3	0.27	0.24	0.22	0.2	0.18	0.17	0.16	0.16	0.15	0.15	0.14	0.14	0.14	0.14	0.14	0.13	0.14	0.13	0.13	0.13	0.13	0.13
		Sample 12	4.29	4.31	5	4.82	4.76	5	4.82	4.34	3.93	3.9	3.51	3.13	2.79	2.45	2.12	1.82	1.57	1.34	1.14	0.97	0.82	0.71	0.62	0.54	0.47	0.41	0.36	0.31	0.28	0.25	0.23	0.22	0.2	0.19	0.18	0.17	0.17	0.16	0.16	0.16	0.15	0.15	0.15	0.15	0.14	0.14	0.14
		Sample 13	2.28	2.48	2.54	2.37	2.11	2.07	2.08	1.6	1.33	1.14	0.99	0.87	0.79	0.71	0.63	0.56	0.5	0.45	0.39	0.35	0.31	0.28	0.26	0.24	0.22	0.21	0.19	0.18	0.17	0.16	0.16	0.15	0.15	0.15	0.14	0.14	0.14	0.14	0.14	0.14	0.13	0.14	0.13	0.13	0.13	0.13	0.13
		Sample 14	2.53	2.98	2.87	2.74	2.53	2.49	2.49	2.09	1.85	1.68	1.47	1.29	1.15	1.03	0.91	0.8	0.7	0.6	0.52	0.45	0.4	0.35	0.32	0.29	0.26	0.24	0.22	0.2	0.19	0.18	0.17	0.16	0.16	0.16	0.15	0.15	0.15	0.14	0.14	0.14	0.14	0.14	0.14	0.13	0.13	0.13	0.13
		Sample 15	3.16	3.7	3.75	3.56	3.29	3.3	3.52	2.87	2.64	2.45	2.17	1.93	1.73	1.52	1.32	1.15	1	0.85	0.73	0.62	0.54	0.47	0.41	0.36	0.32	0.29	0.26	0.24	0.22	0.2	0.19	0.18	0.17	0.16	0.16	0.15	0.15	0.15	0.15	0.14	0.14	0.14	0.14	0.14	0.14	0.14	0.13
		Sample 16	4.35	5.27	5.71	5.6	4.77	5.16	5.81	4.56	4.39	4.21	3.81	3.39	3.01	2.66	2.31	1.99	1.7	1.44	1.22	1.04	0.89	0.77	0.67	0.59	0.51	0.45	0.4	0.36	0.32	0.29	0.27	0.25	0.23	0.22	0.2	0.19	0.19	0.18	0.18	0.17	0.17	0.17	0.16	0.16	0.15	0.15	0.15
		Sample 17	2.08	2.07	2.37	2.2	1.98	1.88	1.93	1.48	1.22	1.02	0.87	0.76	0.68	0.61	0.55	0.49	0.44	0.39	0.34	0.31	0.28	0.25	0.23	0.21	0.2	0.18	0.17	0.16	0.15	0.15	0.14	0.14	0.14	0.14	0.13	0.13	0.13	0.13	0.13	0.13	0.13	0.13	0.13	0.13	0.13	0.13	0.13
		Sample 18	2.55	2.8	3.01	2.9	2.62	2.44	2.52	2.09	1.78	1.58	1.38	1.21	1.08	0.96	0.84	0.74	0.65	0.56	0.49	0.42	0.37	0.33	0.29	0.26	0.24	0.22	0.2	0.18	0.17	0.16	0.15	0.15	0.14	0.14	0.14	0.13	0.13	0.13	0.13	0.13	0.13	0.13	0.13	0.13	0.13	0.13	0.13
		Sample 19	3.41	3.42	3.98	3.78	3.55	3.52	3.48	2.99	2.7	2.51	2.24	2.02	1.8	1.59	1.39	1.2	1.04	0.9	0.77	0.65	0.56	0.49	0.42	0.37	0.32	0.29	0.25	0.23	0.21	0.19	0.18	0.17	0.16	0.15	0.15	0.15	0.14	0.14	0.14	0.14	0.14	0.14	0.14	0.14	0.14	0.14	0.14
		Sample 20	4.04	4.76	5.36	4.91	4.74	4.8	5.12	4.05	3.87	3.72	3.25	2.89	2.57	2.26	1.96	1.71	1.47	1.26	1.08	0.92	0.79	0.68	0.59	0.52	0.45	0.39	0.34	0.3	0.26	0.24	0.22	0.2	0.19	0.18	0.17	0.16	0.16	0.15	0.15	0.15	0.15	0.15	0.15	0.14	0.14	0.14	0.14
		Sample 21	2.22	2.39	2.5	2.33	2.05	2.05	1.99	1.66	1.36	1.12	0.97	0.85	0.76	0.68	0.61	0.55	0.49	0.43	0.38	0.33	0.3	0.27	0.25	0.23	0.21	0.2	0.18	0.17	0.16	0.15	0.15	0.15	0.14	0.14	0.14	0.13	0.14	0.13	0.13	0.13	0.13	0.13	0.13	0.13	0.13	0.13	0.13
		Sample 22	3.01	3.24	3.41	3.15	2.87	2.78	2.87	2.4	2.06	1.78	1.54	1.35	1.21	1.08	0.95	0.84	0.74	0.64	0.55	0.48	0.42	0.37	0.33	0.29	0.26	0.23	0.21	0.19	0.18	0.17	0.16	0.15	0.15	0.14	0.14	0.14	0.14	0.13	0.14	0.14	0.13	0.14	0.14	0.13	0.13	0.13	0.13
		Sample 23	3.36	3.89	4.25	4.1	3.85	3.86	3.94	3.18	3.02	2.77	2.48	2.22	2	1.77	1.54	1.34	1.16	1	0.86	0.73	0.63	0.54	0.47	0.41	0.36	0.32	0.28	0.25	0.22	0.2	0.19	0.18	0.17	0.16	0.15	0.15	0.15	0.14	0.14	0.14	0.14	0.14	0.14	0.14	0.13	0.13	0.13
		Sample 24	4.4	5.55	6.3	5.18	4.97	5.31	5.68	4.49	4.36	3.98	3.55	3.18	2.83	2.5	2.18	1.89	1.63	1.39	1.19	1.01	0.86	0.74	0.64	0.56	0.48	0.42	0.37	0.32	0.29	0.26	0.24	0.22	0.2	0.19	0.18	0.17	0.17	0.16	0.16	0.16	0.15	0.15	0.15	0.15	0.15	0.14	0.14
		Sample 25	2.25	2.59	2.61	2.37	2.11	2.06	2.05	1.64	1.31	1.1	0.94	0.82	0.73	0.65	0.58	0.52	0.46	0.41	0.36	0.32	0.28	0.26	0.23	0.22	0.2	0.18	0.17	0.16	0.15	0.15	0.14	0.14	0.13	0.13	0.13	0.13	0.13	0.13	0.13	0.13	0.13	0.13	0.13	0.13	0.13	0.13	0.13
		Sample 26	2.59	3.12	3.15	2.87	2.74	2.72	2.83	2.31	1.97	1.76	1.56	1.39	1.24	1.1	0.97	0.85	0.75	0.65	0.56	0.48	0.42	0.37	0.33	0.29	0.26	0.23	0.21	0.19	0.18	0.17	0.16	0.15	0.15	0.14	0.14	0.13	0.14	0.13	0.13	0.13	0.13	0.13	0.13	0.13	0.13	0.13	0.13
		Sample 27	3.39	3.92	4.51	4.05	4.08	3.98	4.11	3.55	3.23	2.94	2.63	2.33	2.08	1.84	1.6	1.39	1.19	1.02	0.87	0.74	0.64	0.55	0.48	0.42	0.36	0.32	0.28	0.25	0.23	0.21	0.19	0.18	0.17	0.16	0.16	0.15	0.15	0.14	0.14	0.14	0.14	0.14	0.14	0.14	0.14	0.14	0.14
		Sample 28	4.27	5.19	5.79	5.73	5.34	5.2	5.59	4.51	4.22	3.91	3.44	3.01	2.66	2.34	2.04	1.75	1.5	1.28	1.09	0.92	0.78	0.67	0.58	0.51	0.44	0.39	0.34	0.3	0.27	0.24	0.22	0.21	0.19	0.18	0.17	0.16	0.16	0.15	0.15	0.15	0.15	0.15	0.14	0.14	0.14	0.14	0.14
		Sample 29	2.46	2.56	2.63	2.36	2.09	2.07	2.03	1.66	1.39	1.17	1	0.88	0.79	0.71	0.63	0.56	0.5	0.44	0.38	0.34	0.3	0.27	0.25	0.23	0.21	0.2	0.18	0.17	0.16	0.15	0.15	0.15	0.14	0.14	0.14	0.13	0.13	0.13	0.13	0.13	0.13	0.13	0.13	0.13	0.13	0.13	0.13
		Sample 30	2.99	3.19	3.29	3.17	3.03	2.85	3.08	2.44	2.15	1.95	1.75	1.54	1.38	1.22	1.07	0.93	0.81	0.7	0.6	0.52	0.45	0.39	0.34	0.31	0.28	0.25	0.22	0.2	0.19	0.18	0.17	0.16	0.15	0.15	0.15	0.14	0.14	0.14	0.14	0.14	0.14	0.14	0.13	0.13	0.13	0.13	0.13
		Sample 31	3.57	4.17	4.75	4.35	4.08	4.21	4.37	3.81	3.43	3.17	2.81	2.49	2.22	1.96	1.7	1.47	1.27	1.09	0.93	0.79	0.67	0.58	0.5	0.44	0.38	0.34	0.3	0.27	0.24	0.22	0.2	0.19	0.18	0.17	0.16	0.16	0.16	0.15	0.15	0.15	0.15	0.15	0.15	0.14	0.14	0.14	0.14
		Sample 32	4.29	5.35	5.74	5.22	4.96	5.21	5.37	4.8	4.55	4.09	3.69	3.39	3.02	2.66	2.31	2	1.72	1.47	1.25	1.07	0.92	0.79	0.69	0.6	0.52	0.46	0.41	0.36	0.32	0.29	0.27	0.25	0.23	0.21	0.2	0.19	0.19	0.18	0.17	0.17	0.16	0.16	0.16	0.16	0.15	0.15	0.15
		Sample 33	2.66	2.78	2.89	2.99	2.94	2.8	2.98	2.32	2.1	1.92	1.69	1.53	1.37	1.22	1.07	0.94	0.82	0.71	0.61	0.53	0.46	0.4	0.36	0.32	0.29	0.26	0.24	0.22	0.2	0.19	0.18	0.17	0.16	0.16	0.15	0.15	0.14	0.14	0.14	0.14	0.14	0.14	0.13	0.13	0.13	0.13	0.13
		Sample 34	3.2	3.95	4.02	3.9	3.58	3.7	3.62	3.16	3.08	2.85	2.59	2.32	2.07	1.83	1.59	1.37	1.18	1	0.84	0.71	0.61	0.52	0.45	0.4	0.35	0.31	0.27	0.25	0.22	0.2	0.19	0.18	0.17	0.16	0.15	0.14	0.14	0.14	0.14	0.13	0.13	0.13	0.13	0.13	0.13	0.13	0.13
		Sample 35	3.9	4.3	4.89	4.76	4.58	4.76	4.9	4.11	3.95	3.84	3.28	3.01	2.71	2.39	2.05	1.75	1.48	1.25	1.06	0.89	0.76	0.65	0.56	0.49	0.43	0.38	0.33	0.29	0.26	0.24	0.22	0.2	0.19	0.18	0.17	0.16	0.16	0.15	0.15	0.15	0.14	0.14	0.14	0.14	0.14	0.13	0.13
		Sample 36	3.89	4.8	5.5	5.75	5.84	5.84	5.85	5.06	5.1	4.71	4.29	3.78	3.37	2.96	2.55	2.17	1.84	1.56	1.31	1.11	0.94	0.81	0.7	0.61	0.52	0.46	0.4	0.36	0.32	0.29	0.26	0.24	0.22	0.2	0.19	0.18	0.18	0.17	0.16	0.16	0.16	0.15	0.15	0.15	0.15	0.14	0.14
		Sample 37	2.66	2.77	2.88	2.68	2.6	2.53	2.56	2.17	1.99	1.8	1.57	1.41	1.27	1.14	1.01	0.89	0.79	0.69	0.6	0.52	0.46	0.41	0.37	0.33	0.3	0.27	0.25	0.23	0.21	0.2	0.19	0.18	0.17	0.16	0.16	0.15	0.15	0.15	0.15	0.15	0.14	0.14	0.14	0.14	0.14	0.13	0.13
		Sample 38	3.25	3.55	4.01	3.76	3.65	3.82	3.85	3.12	3	2.82	2.56	2.3	2.06	1.82	1.58	1.36	1.17	1	0.85	0.72	0.62	0.53	0.46	0.4	0.36	0.32	0.28	0.25	0.23	0.21	0.19	0.18	0.17	0.16	0.16	0.15	0.15	0.14	0.14	0.14	0.14	0.14	0.14	0.13	0.13	0.13	0.13
		Sample 39	3.79	4.63	4.8	4.58	4.49	4.53	4.54	4.11	3.81	3.56	3.28	2.87	2.55	2.26	1.95	1.66	1.41	1.19	1.01	0.85	0.72	0.62	0.54	0.47	0.41	0.36	0.32	0.28	0.25	0.23	0.21	0.2	0.18	0.17	0.17	0.16	0.15	0.15	0.14	0.14	0.14	0.14	0.14	0.13	0.13	0.13	0.13
		Sample 40	4.61	5.52	5.82	5.48	5.17	5.61	5.7	5.02	5.1	4.71	4.29	3.86	3.42	2.99	2.57	2.21	1.9	1.62	1.37	1.17	1	0.86	0.74	0.65	0.56	0.49	0.43	0.38	0.34	0.31	0.28	0.25	0.23	0.22	0.21	0.2	0.19	0.18	0.17	0.17	0.16	0.16	0.16	0.15	0.15	0.15	0.14
		Sample 41	2.48	2.68	2.97	3.08	2.79	2.74	2.85	2.32	2.11	1.9	1.72	1.54	1.38	1.23	1.09	0.95	0.83	0.72	0.62	0.53	0.46	0.41	0.36	0.32	0.29	0.26	0.24	0.21	0.2	0.18	0.17	0.17	0.16	0.15	0.15	0.14	0.14	0.14	0.14	0.14	0.13	0.13	0.13	0.13	0.13	0.13	0.13
		Sample 42	3.39	4.13	4.63	4.32	4.01	4.11	4.4	3.8	3.57	3.3	2.99	2.63	2.34	2.07	1.8	1.56	1.33	1.13	0.95	0.81	0.68	0.59	0.51	0.45	0.39	0.35	0.31	0.27	0.25	0.23	0.21	0.19	0.18	0.18	0.17	0.16	0.16	0.15	0.15	0.15	0.15	0.15	0.14	0.14	0.14	0.14	0.14
		Sample 43	3.86	4.67	4.77	4.72	4.44	4.78	5.09	4.2	4.05	3.79	3.47	3.03	2.67	2.35	2.04	1.75	1.49	1.26	1.07	0.9	0.77	0.66	0.57	0.5	0.43	0.38	0.34	0.3	0.27	0.24	0.23	0.21	0.19	0.18	0.17	0.17	0.16	0.15	0.15	0.15	0.15	0.15	0.14	0.14	0.14	0.14	0.13
		Sample 44	4.3	4.78	5.23	4.98	4.99	5.18	5.4	5.1	4.86	4.36	4.01	3.63	3.26	2.85	2.46	2.1	1.78	1.5	1.27	1.07	0.91	0.78	0.67	0.58	0.51	0.44	0.39	0.34	0.31	0.27	0.25	0.23	0.21	0.2	0.19	0.17	0.17	0.16	0.16	0.16	0.15	0.15	0.14	0.14	0.14	0.14	0.13
		Sample 45	2.73	3.03	3.22	2.96	2.63	2.6	2.61	2.14	1.97	1.75	1.54	1.38	1.25	1.12	0.99	0.87	0.76	0.66	0.58	0.5	0.44	0.39	0.35	0.31	0.28	0.26	0.23	0.22	0.2	0.19	0.18	0.17	0.16	0.16	0.15	0.15	0.15	0.14	0.14	0.14	0.14	0.14	0.14	0.13	0.13	0.13	0.13
		Sample 46	3.36	4.17	4.28	4	3.85	4.07	4.07	3.53	3.5	3.18	2.85	2.56	2.28	2.01	1.74	1.5	1.28	1.09	0.92	0.78	0.66	0.57	0.5	0.43	0.38	0.33	0.3	0.27	0.24	0.22	0.2	0.19	0.18	0.17	0.16	0.16	0.15	0.15	0.15	0.14	0.14	0.14	0.14	0.14	0.14	0.13	0.13
		Sample 47	4.05	4.55	5.53	5.11	5.06	5.13	5.41	4.81	4.35	4.12	3.77	3.36	3.01	2.64	2.28	1.95	1.66	1.4	1.18	1	0.85	0.73	0.63	0.55	0.48	0.42	0.37	0.33	0.3	0.27	0.24	0.23	0.21	0.2	0.19	0.18	0.17	0.17	0.16	0.16	0.16	0.15	0.15	0.15	0.14	0.14	0.14
		Sample 48	4.83	5.23	6.08	5.85	5.25	5.86	6.36	5.15	5.06	4.8	4.2	3.8	3.38	2.98	2.58	2.21	1.89	1.6	1.36	1.15	0.98	0.85	0.74	0.65	0.57	0.5	0.44	0.39	0.35	0.32	0.29	0.27	0.25	0.23	0.22	0.21	0.2	0.19	0.19	0.18	0.18	0.17	0.17	0.16	0.16	0.16	0.15
		Sample 49	3.31	3.69	4.12	3.89	3.62	3.76	3.98	3.29	3.19	3	2.7	2.43	2.2	1.96	1.71	1.48	1.28	1.09	0.93	0.79	0.68	0.59	0.51	0.45	0.4	0.35	0.32	0.28	0.26	0.23	0.21	0.2	0.19	0.18	0.17	0.16	0.15	0.15	0.15	0.14	0.14	0.14	0.14	0.13	0.13	0.13	0.13
		Sample 50	4.29	5.55	5.58	5.74	5.72	5.8	6.27	5.37	5.46	5.25	4.62	4.22	3.81	3.35	2.89	2.47	2.1	1.77	1.49	1.25	1.06	0.91	0.79	0.69	0.6	0.52	0.46	0.41	0.36	0.32	0.29	0.27	0.25	0.23	0.21	0.2	0.19	0.18	0.18	0.18	0.17	0.17	0.17	0.17	0.16	0.16	0.16
		Sample 51	4.57	5.57	5.82	5.54	5.47	5.26	6.08	5.11	5.09	4.69	4.36	3.86	3.42	3.02	2.61	2.24	1.92	1.63	1.38	1.16	0.99	0.85	0.74	0.64	0.56	0.49	0.43	0.38	0.34	0.3	0.27	0.25	0.23	0.21	0.2	0.18	0.18	0.17	0.16	0.16	0.15	0.15	0.15	0.15	0.14	0.14	0.14
		Sample 52	4.42	5.39	6.07	5.56	5.87	6.18	6.06	5.38	5.18	4.96	4.59	4.05	3.62	3.2	2.77	2.37	2.02	1.71	1.45	1.23	1.05	0.9	0.78	0.68	0.59	0.51	0.45	0.39	0.35	0.31	0.28	0.25	0.23	0.22	0.2	0.19	0.18	0.17	0.17	0.17	0.16	0.16	0.16	0.15	0.15	0.15	0.14
		Sample 53	4.09	4.73	5.37	5.24	5.15	5.54	5.24	4.82	4.7	4.6	4.18	3.83	3.42	3.03	2.63	2.24	1.9	1.6	1.34	1.13	0.95	0.81	0.7	0.61	0.52	0.46	0.4	0.35	0.31	0.28	0.25	0.23	0.21	0.19	0.18	0.17	0.16	0.15	0.15	0.15	0.14	0.14	0.14	0.14	0.14	0.13	0.13
		Sample 54	4.83	5.87	6.8	6.05	5.94	5.98	6.05	5.34	5.16	4.79	4.51	3.97	3.56	3.15	2.72	2.32	1.98	1.67	1.42	1.2	1.01	0.87	0.75	0.66	0.57	0.5	0.44	0.39	0.35	0.31	0.28	0.26	0.24	0.22	0.21	0.19	0.19	0.17	0.17	0.17	0.16	0.16	0.16	0.15	0.15	0.14	0.14
		Sample 55	5	5.59	6.23	6.27	5.83	6.24	6.75	5.56	5.38	5.09	4.59	4.12	3.67	3.23	2.79	2.38	2.01	1.7	1.44	1.21	1.04	0.88	0.77	0.67	0.58	0.51	0.45	0.39	0.35	0.31	0.28	0.26	0.23	0.22	0.2	0.19	0.18	0.17	0.17	0.17	0.16	0.16	0.16	0.15	0.15	0.15	0.14
		Sample 56	3.62	3.85	4.24	4.15	3.98	4.13	4.34	3.63	3.4	3.18	2.87	2.59	2.31	2.04	1.78	1.53	1.31	1.12	0.95	0.81	0.69	0.6	0.52	0.46	0.4	0.36	0.32	0.29	0.26	0.24	0.22	0.2	0.19	0.18	0.17	0.16	0.16	0.15	0.15	0.15	0.14	0.14	0.14	0.14	0.13	0.13	0.13
		Sample 57	4.28	4.86	5.34	5.34	5.15	5.51	5.56	4.78	4.89	4.66	4.24	3.78	3.41	3.01	2.6	2.22	1.88	1.58	1.32	1.11	0.94	0.8	0.68	0.59	0.51	0.45	0.39	0.34	0.3	0.27	0.24	0.22	0.2	0.19	0.18	0.17	0.16	0.15	0.15	0.15	0.14	0.14	0.14	0.14	0.14	0.13	0.13
		Sample 58	4.41	5.78	5.65	5.61	5.57	6.11	6.65	5.4	5.32	4.89	4.35	3.87	3.45	3.07	2.66	2.27	1.93	1.63	1.38	1.16	0.98	0.84	0.73	0.64	0.55	0.49	0.43	0.38	0.34	0.3	0.28	0.25	0.23	0.22	0.2	0.19	0.19	0.17	0.17	0.17	0.16	0.16	0.16	0.15	0.15	0.15	0.14
		Sample 59	4.94	5.57	5.89	6.28	5.77	6.16	6.2	5.36	5.37	4.97	4.47	3.97	3.52	3.1	2.69	2.32	1.98	1.67	1.41	1.2	1.03	0.89	0.77	0.68	0.59	0.51	0.45	0.4	0.35	0.32	0.29	0.26	0.24	0.22	0.21	0.19	0.19	0.18	0.17	0.17	0.16	0.16	0.15	0.15	0.15	0.14	0.14
		Sample 60	4.04	4.84	4.83	4.46	4.27	4.22	4.66	3.88	3.47	3.23	2.88	2.58	2.31	2.06	1.8	1.56	1.34	1.14	0.97	0.83	0.71	0.62	0.54	0.48	0.42	0.37	0.33	0.3	0.27	0.25	0.23	0.21	0.2	0.19	0.18	0.17	0.17	0.16	0.16	0.16	0.15	0.15	0.15	0.14	0.14	0.14	0.14
		Sample 61	4.7	5.44	5.4	5.42	5.23	5.95	6.65	5.28	5.46	5.23	4.67	4.15	3.73	3.29	2.84	2.43	2.06	1.73	1.45	1.22	1.04	0.89	0.77	0.67	0.58	0.51	0.45	0.4	0.35	0.32	0.29	0.26	0.24	0.22	0.21	0.2	0.19	0.18	0.17	0.17	0.17	0.16	0.16	0.16	0.15	0.15	0.15
		Sample 62	4.44	5.17	5.62	5.33	5.07	5.37	5.85	4.87	4.71	4.59	4.22	3.78	3.4	3	2.6	2.23	1.91	1.61	1.36	1.14	0.97	0.84	0.73	0.64	0.56	0.49	0.44	0.39	0.35	0.31	0.28	0.26	0.24	0.22	0.21	0.2	0.19	0.18	0.17	0.17	0.16	0.16	0.15	0.15	0.15	0.14	0.14
		Sample 63	4.21	5.36	5.88	5.76	5.33	5.84	6.48	5.17	5.24	5.12	4.61	4.14	3.73	3.29	2.84	2.43	2.06	1.74	1.46	1.23	1.05	0.89	0.77	0.67	0.58	0.51	0.45	0.4	0.35	0.32	0.29	0.26	0.24	0.22	0.21	0.19	0.19	0.18	0.17	0.17	0.16	0.16	0.16	0.15	0.15	0.15	0.15
		Sample 64	5.04	5.7	6.46	6.48	6.09	6.53	7.21	5.45	5.49	5.17	4.74	4.2	3.75	3.32	2.87	2.47	2.12	1.8	1.53	1.3	1.12	0.97	0.84	0.74	0.65	0.57	0.5	0.45	0.4	0.36	0.33	0.3	0.28	0.26	0.24	0.22	0.21	0.2	0.2	0.19	0.18	0.18	0.17	0.17	0.17	0.16	0.16
[truncated: 22 more columns]

## Sheet: WOOL
Shade (℃, min, pH)		Wavelength (nm)	360	365	370	375	380	385	390	395	400	405	410	415	420	425	430	435	440	445	450	455	460	465	470	475	480	485	490	495	500	505	510	515	520	525	530	535	540	545	550	555	560	565	570	575	580	585	590
		Sample 1	7.94	8.06	8.43	8.94	9.15	8.05	9.02	7.92	7.25	7.71	7.49	6.64	5.81	5.14	4.42	3.77	3.21	2.74	2.36	2.04	1.76	1.52	1.33	1.17	1.01	0.89	0.78	0.68	0.6	0.53	0.47	0.41	0.37	0.33	0.3	0.26	0.24	0.21	0.19	0.18	0.16	0.15	0.14	0.13	0.12	0.11	0.1
		Sample 2	11.84	8.48	8.62	8.97	9.29	10.74	11.85	10.25	10.15	9.47	9.01	8.1	7.24	6.43	5.48	4.65	3.97	3.39	2.92	2.53	2.18	1.89	1.65	1.44	1.25	1.09	0.95	0.83	0.73	0.64	0.56	0.49	0.44	0.39	0.35	0.31	0.28	0.25	0.23	0.21	0.19	0.17	0.16	0.14	0.13	0.12	0.11
		Sample 3	10.48	9.29	10.7	11	11.14	10.48	11.2	11.7	10.05	10.78	10.82	9.81	8.48	7.4	6.28	5.34	4.56	3.9	3.35	2.89	2.52	2.2	1.91	1.68	1.46	1.28	1.12	0.98	0.86	0.75	0.66	0.58	0.51	0.46	0.41	0.37	0.33	0.29	0.26	0.24	0.22	0.2	0.18	0.17	0.15	0.14	0.13
		Sample 4	11.07	9.7	10.89	12.76	12.31	11.33	11.05	10.87	11.44	11.25	11.22	10.42	9.25	8.21	7.11	6.15	5.27	4.5	3.86	3.34	2.89	2.51	2.2	1.92	1.65	1.44	1.25	1.09	0.95	0.82	0.72	0.63	0.56	0.49	0.44	0.39	0.35	0.31	0.28	0.26	0.23	0.21	0.19	0.18	0.16	0.15	0.13
		Sample 5	7.89	8.16	8.33	8.93	8.38	8.35	8.71	8.53	8.14	7.76	7.16	6.36	5.66	4.98	4.28	3.67	3.14	2.65	2.25	1.94	1.67	1.45	1.27	1.11	0.96	0.84	0.74	0.64	0.56	0.49	0.43	0.38	0.33	0.3	0.26	0.23	0.21	0.19	0.17	0.15	0.14	0.13	0.12	0.11	0.1	0.09	0.08
		Sample 6	9.11	9.69	10.21	11.2	10.53	10.12	10.32	9.97	9.07	9.51	9.33	8.08	7.09	6.33	5.44	4.65	3.99	3.43	2.94	2.54	2.19	1.9	1.66	1.46	1.26	1.11	0.97	0.85	0.74	0.65	0.58	0.51	0.45	0.4	0.36	0.32	0.28	0.25	0.23	0.21	0.19	0.17	0.16	0.15	0.13	0.12	0.11
		Sample 7	8.99	9.68	8.95	9.49	8.93	10.08	11.24	9.07	9.57	9.64	9.47	8.19	7.26	6.4	5.45	4.65	3.96	3.36	2.87	2.47	2.14	1.86	1.63	1.43	1.24	1.09	0.94	0.82	0.71	0.63	0.55	0.48	0.42	0.37	0.33	0.29	0.26	0.23	0.21	0.19	0.17	0.16	0.14	0.13	0.12	0.11	0.1
		Sample 8	10.76	11.36	10.28	10.7	10.13	10.16	12.01	10.29	9.46	10.08	10.54	9.58	8.53	7.61	6.54	5.6	4.8	4.14	3.59	3.11	2.7	2.34	2.07	1.81	1.56	1.37	1.19	1.04	0.91	0.79	0.69	0.61	0.53	0.47	0.42	0.38	0.34	0.3	0.27	0.25	0.23	0.21	0.19	0.17	0.16	0.15	0.13
		Sample 9	8.13	7.82	7.36	7.59	8.49	8.5	9.37	7.46	7.69	7.98	7.68	6.72	5.88	5.13	4.37	3.73	3.17	2.7	2.3	1.97	1.7	1.46	1.27	1.12	0.97	0.85	0.74	0.64	0.56	0.49	0.43	0.38	0.33	0.29	0.26	0.23	0.2	0.18	0.16	0.15	0.14	0.12	0.11	0.1	0.09	0.09	0.08
		Sample 10	11.73	9.29	9.76	10.18	11.53	11.41	11.7	9.37	9.63	9.94	9.8	8.63	7.47	6.52	5.57	4.75	4.05	3.45	2.95	2.55	2.2	1.91	1.67	1.45	1.25	1.09	0.95	0.82	0.72	0.63	0.55	0.48	0.42	0.37	0.33	0.29	0.26	0.23	0.2	0.19	0.17	0.15	0.14	0.13	0.12	0.11	0.1
		Sample 11	10.2	9.27	8.98	9.94	9.86	9.81	11.7	9.63	9.61	10.03	9.89	8.72	7.7	6.76	5.77	4.93	4.19	3.55	3.03	2.63	2.29	1.97	1.72	1.51	1.3	1.13	0.98	0.85	0.74	0.64	0.56	0.48	0.42	0.37	0.33	0.29	0.25	0.23	0.2	0.18	0.17	0.15	0.14	0.13	0.11	0.1	0.09
		Sample 12	12	12.8	10.89	11.9	14.2	13.68	14	11.29	11.08	10.84	10.8	10.07	8.97	8.05	6.93	5.95	5.11	4.37	3.75	3.25	2.83	2.43	2.12	1.85	1.58	1.38	1.19	1.03	0.89	0.77	0.67	0.58	0.5	0.44	0.39	0.34	0.3	0.27	0.24	0.22	0.2	0.18	0.16	0.15	0.13	0.12	0.11
		Sample 13	7.71	7.73	7.56	7.5	8.1	7.54	8.16	7.35	7.32	7.27	7.12	6.31	5.69	5.05	4.36	3.71	3.16	2.68	2.28	1.97	1.7	1.47	1.28	1.12	0.98	0.86	0.75	0.66	0.58	0.51	0.45	0.4	0.35	0.31	0.27	0.24	0.22	0.19	0.18	0.16	0.15	0.13	0.12	0.11	0.1	0.09	0.09
		Sample 14	9.43	9.94	9.13	9.95	9.62	9.09	10.75	10.01	8.93	9.45	9.22	8.32	7.34	6.49	5.55	4.72	4	3.4	2.91	2.51	2.17	1.89	1.65	1.44	1.25	1.1	0.96	0.84	0.73	0.64	0.57	0.49	0.44	0.39	0.35	0.31	0.28	0.25	0.22	0.2	0.19	0.17	0.16	0.14	0.13	0.12	0.11
		Sample 15	9.29	8.95	9.12	9.61	10.43	10.54	12.46	9.66	10.27	10.55	10.24	8.79	7.7	6.88	5.93	5.05	4.3	3.65	3.12	2.69	2.32	2	1.75	1.53	1.32	1.15	1	0.87	0.76	0.67	0.58	0.51	0.45	0.39	0.35	0.31	0.27	0.24	0.22	0.2	0.18	0.17	0.15	0.14	0.12	0.11	0.1
		Sample 16	9.56	11.95	10.5	12.19	12.19	13.2	13	11.97	11.44	11.71	11.3	10.64	9.33	8.28	7.11	6.08	5.18	4.43	3.79	3.28	2.84	2.46	2.13	1.85	1.6	1.4	1.21	1.05	0.91	0.8	0.69	0.6	0.53	0.47	0.42	0.37	0.33	0.29	0.26	0.24	0.22	0.2	0.18	0.17	0.15	0.14	0.13
		Sample 17	10.84	8.96	8.48	9.51	11.67	10.06	10.86	10.3	10.22	9.95	9.77	8.85	7.8	6.83	5.78	4.9	4.15	3.52	3	2.57	2.21	1.9	1.66	1.46	1.27	1.12	0.98	0.86	0.76	0.67	0.59	0.52	0.47	0.41	0.37	0.33	0.3	0.27	0.24	0.22	0.2	0.19	0.17	0.15	0.14	0.13	0.12
		Sample 18	12.46	10.61	11.22	11.66	12.34	11.37	10.66	10.94	11.5	11.41	11.28	9.96	8.62	7.54	6.39	5.45	4.64	3.93	3.35	2.9	2.51	2.16	1.86	1.62	1.4	1.22	1.06	0.92	0.8	0.7	0.61	0.53	0.47	0.41	0.37	0.33	0.29	0.26	0.23	0.21	0.19	0.18	0.16	0.15	0.13	0.12	0.11
		Sample 19	11.63	12.14	10.32	11.45	12.15	12.38	12.36	11.89	11.76	11.8	11.86	11.15	9.92	8.67	7.31	6.18	5.23	4.43	3.76	3.23	2.79	2.41	2.09	1.81	1.56	1.36	1.18	1.02	0.89	0.78	0.68	0.59	0.51	0.45	0.4	0.36	0.32	0.28	0.25	0.23	0.21	0.19	0.17	0.16	0.14	0.13	0.12
		Sample 20	16.49	12.52	11.34	12.33	12.87	12.91	12.87	11	11.05	11.74	11.74	10.53	9.25	8.26	7.13	6.15	5.28	4.49	3.82	3.27	2.84	2.47	2.15	1.88	1.62	1.41	1.23	1.06	0.92	0.8	0.69	0.6	0.53	0.47	0.42	0.36	0.33	0.29	0.26	0.24	0.21	0.2	0.18	0.16	0.15	0.13	0.12
		Sample 21	9.02	9.02	9.09	10.08	9.56	9.57	10.32	9.35	9.25	9.14	9.15	8.28	7.37	6.44	5.45	4.62	3.92	3.35	2.85	2.45	2.11	1.82	1.6	1.4	1.22	1.07	0.93	0.82	0.72	0.64	0.56	0.5	0.44	0.39	0.35	0.31	0.28	0.25	0.23	0.21	0.19	0.17	0.16	0.14	0.13	0.12	0.11
		Sample 22	13.25	13.3	12.56	11.58	11.48	11.18	12.24	10.36	10.41	11.05	10.96	9.94	8.82	7.83	6.74	5.77	4.91	4.18	3.57	3.08	2.67	2.31	2.02	1.77	1.53	1.34	1.16	1.02	0.89	0.79	0.69	0.61	0.54	0.48	0.43	0.38	0.34	0.3	0.27	0.25	0.23	0.21	0.19	0.17	0.16	0.14	0.13
		Sample 23	13.18	12.73	12.77	10.98	11.88	13.36	13.64	11.7	11.72	12.06	11.96	11.15	9.89	8.7	7.41	6.35	5.42	4.59	3.91	3.36	2.89	2.5	2.17	1.89	1.62	1.41	1.23	1.07	0.92	0.8	0.7	0.61	0.54	0.48	0.43	0.38	0.34	0.3	0.27	0.24	0.22	0.2	0.18	0.16	0.15	0.14	0.12
		Sample 24	10.97	10.22	10.81	11.86	11.71	12.32	12.99	10.77	11.55	12.42	12.03	10.81	9.39	8.51	7.46	6.38	5.4	4.58	3.93	3.41	2.94	2.55	2.24	1.95	1.68	1.46	1.27	1.1	0.95	0.83	0.73	0.63	0.56	0.49	0.44	0.39	0.34	0.31	0.27	0.25	0.23	0.21	0.19	0.17	0.16	0.14	0.13
		Sample 25	9.07	7.54	7.27	8.8	9.89	9.43	9.49	9.41	9.64	9.96	9.76	8.58	7.6	6.63	5.64	4.8	4.06	3.42	2.9	2.48	2.13	1.83	1.6	1.4	1.21	1.06	0.93	0.81	0.71	0.63	0.56	0.49	0.43	0.38	0.34	0.31	0.27	0.24	0.22	0.2	0.19	0.17	0.16	0.14	0.13	0.12	0.11
		Sample 26	9.22	10.52	9.06	10.09	9.8	10.27	11.39	10.2	9.24	9.43	9.34	8.77	7.8	6.95	5.99	5.11	4.34	3.68	3.12	2.68	2.33	2.01	1.76	1.54	1.33	1.16	1.02	0.89	0.78	0.69	0.61	0.54	0.48	0.43	0.38	0.34	0.31	0.28	0.25	0.23	0.21	0.19	0.18	0.16	0.15	0.14	0.12
		Sample 27	13.6	10.73	11.84	14.22	13.57	13.45	14.78	12.77	12.62	13.2	12.31	10.91	9.9	8.87	7.6	6.4	5.4	4.55	3.87	3.32	2.86	2.45	2.13	1.85	1.6	1.4	1.22	1.06	0.92	0.8	0.7	0.62	0.55	0.48	0.43	0.38	0.34	0.31	0.28	0.25	0.24	0.21	0.19	0.18	0.16	0.15	0.13
		Sample 28	11.98	12.3	9.55	11.49	11.95	10.86	11.28	11.24	11.92	11.68	11.5	10.7	9.46	8.4	7.22	6.2	5.3	4.49	3.84	3.33	2.9	2.49	2.16	1.9	1.63	1.42	1.23	1.07	0.93	0.81	0.71	0.62	0.54	0.48	0.43	0.38	0.34	0.3	0.27	0.25	0.23	0.21	0.19	0.17	0.16	0.14	0.13
		Sample 29	11.85	9.87	9.15	8.81	9.9	10.27	9.9	10.12	9.74	10.15	9.63	8.74	7.59	6.64	5.68	4.82	4.08	3.43	2.9	2.48	2.14	1.84	1.6	1.39	1.21	1.06	0.93	0.81	0.71	0.63	0.56	0.49	0.43	0.39	0.35	0.31	0.28	0.25	0.22	0.2	0.19	0.17	0.16	0.14	0.13	0.12	0.11
		Sample 30	9.65	11.52	10.84	11.06	12.67	10.75	10.6	10.47	10.9	10.97	11.23	9.91	8.66	7.72	6.63	5.64	4.79	4.06	3.45	2.94	2.53	2.17	1.88	1.64	1.42	1.24	1.08	0.94	0.82	0.72	0.64	0.56	0.49	0.44	0.39	0.35	0.31	0.28	0.25	0.23	0.21	0.19	0.18	0.16	0.14	0.13	0.12
		Sample 31	13.08	11.18	11.45	11.39	10.97	11.19	11.63	11.42	12.62	12.13	12.09	10.83	9.41	8.42	7.25	6.17	5.24	4.41	3.73	3.19	2.76	2.37	2.06	1.8	1.55	1.35	1.18	1.03	0.9	0.79	0.69	0.61	0.54	0.48	0.43	0.38	0.34	0.31	0.28	0.25	0.24	0.21	0.19	0.18	0.16	0.15	0.14
		Sample 32	10.22	9.97	8.82	10.27	9.9	11.03	11.04	10.68	10.52	10.75	10.83	9.51	8.62	7.63	6.54	5.6	4.8	4.1	3.53	3.05	2.66	2.3	2.02	1.76	1.52	1.33	1.16	1.01	0.89	0.77	0.67	0.59	0.52	0.46	0.41	0.36	0.32	0.29	0.26	0.24	0.21	0.2	0.18	0.16	0.15	0.14	0.12
		Sample 33	5.93	6.62	7.64	8.6	9.72	9.78	9.45	8.22	8.3	8.5	7.51	6.45	5.68	4.99	4.29	3.66	3.13	2.66	2.27	1.95	1.68	1.45	1.27	1.11	0.96	0.84	0.73	0.64	0.55	0.48	0.42	0.37	0.32	0.28	0.25	0.22	0.2	0.18	0.16	0.14	0.13	0.12	0.11	0.1	0.09	0.08	0.08
		Sample 34	7.83	10.13	10.95	10.27	10.3	10.27	9.07	8.58	9.14	9.31	8.42	7.54	6.67	5.78	4.97	4.28	3.68	3.16	2.71	2.32	2	1.74	1.53	1.33	1.15	1	0.87	0.76	0.66	0.57	0.5	0.43	0.38	0.33	0.3	0.26	0.23	0.21	0.18	0.17	0.15	0.14	0.12	0.11	0.1	0.09	0.08
		Sample 35	8.09	9.73	11.53	11.5	10.42	11.27	12.13	9.57	10.35	10.65	9.51	8.42	7.41	6.55	5.72	4.94	4.25	3.66	3.15	2.71	2.33	2.03	1.77	1.55	1.35	1.18	1.02	0.89	0.77	0.68	0.59	0.51	0.45	0.4	0.35	0.31	0.28	0.25	0.22	0.2	0.18	0.17	0.15	0.14	0.12	0.11	0.1
		Sample 36	9.61	8.86	10.86	10.85	12.28	12	12.55	10.01	10.54	10.54	9.59	8.79	7.86	7	6.19	5.36	4.64	3.99	3.47	3.03	2.62	2.3	2.01	1.76	1.52	1.32	1.14	0.99	0.85	0.74	0.64	0.56	0.49	0.43	0.38	0.34	0.3	0.27	0.25	0.22	0.2	0.18	0.17	0.15	0.14	0.12	0.11
		Sample 37	6.14	7.38	9.65	9.58	8.51	9.24	8.2	7.23	8.69	8.11	7.2	6.55	5.87	5.1	4.38	3.75	3.2	2.73	2.33	2	1.73	1.49	1.3	1.14	0.99	0.87	0.77	0.68	0.59	0.52	0.46	0.4	0.36	0.32	0.28	0.25	0.23	0.2	0.19	0.17	0.15	0.14	0.13	0.12	0.11	0.1	0.09
		Sample 38	7.06	8.25	10.23	11.19	11.46	10.5	9.52	9.83	10.11	9.88	8.7	7.48	6.67	5.91	5.14	4.42	3.77	3.22	2.78	2.42	2.09	1.82	1.6	1.4	1.21	1.06	0.92	0.8	0.7	0.61	0.53	0.47	0.41	0.36	0.32	0.28	0.25	0.23	0.2	0.18	0.17	0.15	0.14	0.13	0.11	0.1	0.09
		Sample 39	7.52	9.87	9.89	10.92	10.78	10.64	10.58	11.8	10.33	10.54	9.39	8.4	7.42	6.54	5.66	4.85	4.15	3.54	3.05	2.63	2.27	1.98	1.74	1.53	1.32	1.15	1	0.87	0.76	0.66	0.57	0.5	0.44	0.38	0.34	0.3	0.27	0.24	0.22	0.19	0.18	0.16	0.14	0.13	0.12	0.11	0.1
		Sample 40	8.77	8.64	11.75	11.86	11.38	12.8	12.25	9.6	10.35	10.67	9.55	8.51	7.6	6.77	5.9	5.09	4.37	3.73	3.21	2.79	2.41	2.1	1.85	1.61	1.38	1.2	1.04	0.9	0.77	0.67	0.58	0.51	0.44	0.38	0.34	0.3	0.27	0.24	0.21	0.19	0.17	0.16	0.14	0.13	0.12	0.11	0.1
		Sample 41	6.74	8.16	8.32	8.75	9.47	9.88	10.3	8.05	8.33	8.54	7.97	6.77	5.91	5.17	4.45	3.79	3.23	2.74	2.34	2	1.73	1.49	1.3	1.14	0.99	0.87	0.76	0.66	0.58	0.5	0.44	0.38	0.34	0.3	0.26	0.23	0.21	0.19	0.17	0.15	0.14	0.13	0.12	0.11	0.1	0.09	0.08
		Sample 42	5.69	7.85	9.24	9.93	9.13	9.66	10.8	8.77	9.38	8.9	8.07	7.07	6.35	5.58	4.82	4.15	3.59	3.08	2.66	2.3	1.99	1.74	1.52	1.33	1.15	1.01	0.88	0.77	0.67	0.58	0.51	0.45	0.39	0.35	0.31	0.27	0.25	0.22	0.2	0.18	0.16	0.15	0.13	0.12	0.11	0.1	0.09
		Sample 43	7.07	8.99	9.24	9.31	10	10.03	12.12	9.93	10.43	10.78	9.27	8.22	7.22	6.43	5.63	4.84	4.15	3.56	3.07	2.65	2.3	2.01	1.76	1.55	1.34	1.17	1.02	0.89	0.77	0.67	0.59	0.51	0.45	0.4	0.35	0.31	0.28	0.25	0.22	0.2	0.18	0.17	0.15	0.14	0.13	0.11	0.11
		Sample 44	8.25	9.77	10.97	10.2	9.32	12.19	12.43	9.02	9.79	10.3	9.55	8.55	7.62	6.82	6.01	5.23	4.53	3.9	3.39	2.93	2.55	2.22	1.95	1.71	1.47	1.29	1.12	0.97	0.84	0.73	0.64	0.56	0.49	0.43	0.39	0.35	0.31	0.28	0.25	0.23	0.21	0.19	0.17	0.16	0.15	0.13	0.12
		Sample 45	6.51	8.26	9.55	8.25	8.8	9.72	10.42	8.14	8.18	8.55	7.95	6.97	6.12	5.38	4.62	3.94	3.36	2.85	2.43	2.07	1.78	1.55	1.36	1.19	1.04	0.92	0.8	0.7	0.61	0.54	0.48	0.42	0.37	0.33	0.3	0.26	0.24	0.21	0.2	0.18	0.16	0.15	0.14	0.13	0.12	0.11	0.1
		Sample 46	7.45	8.8	11.98	12.78	11.06	11.65	10.36	10.09	10.9	11.05	9.58	8.52	7.67	6.73	5.82	4.98	4.24	3.59	3.07	2.63	2.27	1.98	1.73	1.52	1.31	1.15	1	0.87	0.76	0.67	0.58	0.51	0.45	0.4	0.36	0.32	0.28	0.25	0.23	0.21	0.19	0.17	0.16	0.14	0.13	0.12	0.11
		Sample 47	7.51	8.76	11.26	11.18	11.49	11.16	11.64	10.81	11.03	10.56	9.58	8.67	7.66	6.78	5.89	5.04	4.32	3.68	3.16	2.69	2.34	2.06	1.81	1.6	1.38	1.21	1.06	0.92	0.81	0.71	0.62	0.55	0.48	0.43	0.38	0.34	0.31	0.27	0.25	0.22	0.2	0.19	0.17	0.15	0.14	0.13	0.12
		Sample 48	9.08	10	13.47	13.06	11.1	11.87	12.89	10.65	11.35	11.74	10.44	9.11	8.1	7.15	6.26	5.44	4.7	4.03	3.47	2.99	2.59	2.28	1.99	1.75	1.51	1.31	1.14	0.99	0.86	0.75	0.66	0.58	0.51	0.45	0.4	0.35	0.32	0.28	0.26	0.23	0.21	0.2	0.18	0.16	0.15	0.14	0.13
		Sample 49	6.62	7.7	8.54	9.01	9.26	9.12	9.79	8.46	8.98	9.48	8.68	8.02	7.31	6.59	5.84	5.12	4.45	3.87	3.37	2.94	2.59	2.29	2.05	1.84	1.64	1.48	1.33	1.19	1.08	0.97	0.88	0.8	0.73	0.66	0.61	0.56	0.52	0.48	0.45	0.42	0.39	0.37	0.35	0.33	0.31	0.29	0.27
		Sample 50	6.04	7.3	8.27	7.79	7.72	7.62	8.27	7.36	8.03	7.94	7.4	6.71	6.26	5.69	5.08	4.51	3.97	3.48	3.05	2.68	2.37	2.11	1.88	1.68	1.49	1.33	1.19	1.07	0.95	0.85	0.76	0.68	0.62	0.55	0.5	0.46	0.41	0.37	0.34	0.31	0.29	0.27	0.25	0.22	0.21	0.19	0.17
		Sample 51	5.83	8.21	8.25	7.63	7.61	8.02	8.99	7.63	7.91	8.22	7.78	6.94	6.47	5.95	5.34	4.71	4.13	3.61	3.16	2.77	2.46	2.2	1.97	1.76	1.56	1.4	1.26	1.12	1	0.89	0.79	0.71	0.64	0.57	0.52	0.47	0.42	0.39	0.35	0.32	0.29	0.27	0.25	0.22	0.21	0.19	0.17
		Sample 52	5.18	6.4	6.36	6.66	6.16	6.6	7.92	6.72	6.96	6.75	6.47	5.96	5.46	4.99	4.5	4	3.54	3.1	2.74	2.41	2.14	1.92	1.73	1.57	1.41	1.27	1.15	1.03	0.91	0.82	0.74	0.67	0.6	0.54	0.49	0.45	0.41	0.37	0.34	0.31	0.29	0.27	0.25	0.23	0.21	0.2	0.18
		Sample 53	7.18	10.14	10.28	10.12	11.25	11.28	10.67	9.25	9.55	9.97	8.94	8.27	7.57	6.88	6.14	5.47	4.81	4.18	3.63	3.17	2.74	2.41	2.15	1.92	1.7	1.51	1.35	1.21	1.08	0.97	0.88	0.79	0.72	0.66	0.61	0.56	0.52	0.48	0.45	0.42	0.39	0.37	0.35	0.32	0.31	0.29	0.27
		Sample 54	5.67	6.94	8.08	8.04	7.76	7.94	8.6	7.1	8.39	8.37	7.65	6.85	6.28	5.72	5.17	4.62	4.07	3.56	3.14	2.77	2.45	2.18	1.96	1.76	1.56	1.4	1.25	1.12	1	0.89	0.81	0.72	0.65	0.59	0.54	0.49	0.45	0.4	0.37	0.34	0.31	0.29	0.27	0.25	0.23	0.21	0.19
		Sample 55	7.35	8.88	9.72	9.01	8.81	8.91	8.65	7.39	8.95	9.03	8.1	7.35	6.77	6.16	5.53	4.9	4.31	3.76	3.3	2.9	2.54	2.25	2.01	1.81	1.61	1.44	1.29	1.15	1.03	0.91	0.82	0.73	0.66	0.59	0.54	0.48	0.44	0.39	0.36	0.33	0.3	0.28	0.25	0.23	0.21	0.19	0.18
		Sample 56	5.7	7.03	7.07	6.37	6.45	6.87	7.33	6	6.8	7.31	6.56	5.95	5.5	5.04	4.52	4.01	3.53	3.1	2.73	2.42	2.15	1.92	1.73	1.57	1.41	1.27	1.14	1.02	0.92	0.82	0.74	0.67	0.6	0.55	0.5	0.45	0.41	0.38	0.35	0.32	0.3	0.28	0.26	0.24	0.22	0.2	0.19
		Sample 57	6.53	8.32	7.21	7.43	7.95	8.85	8.89	6.98	8.28	8.11	7.46	6.94	6.36	5.75	5.15	4.56	4.03	3.53	3.11	2.73	2.42	2.15	1.93	1.74	1.55	1.39	1.25	1.12	1	0.9	0.81	0.73	0.66	0.6	0.55	0.5	0.46	0.42	0.39	0.36	0.33	0.31	0.29	0.26	0.25	0.23	0.21
		Sample 58	7.08	7.39	8.25	8.66	8.4	8.74	9.48	8.55	8.62	8.98	8.12	7.54	6.8	6.19	5.55	4.88	4.27	3.72	3.26	2.86	2.53	2.26	2.02	1.82	1.62	1.45	1.29	1.15	1.02	0.91	0.82	0.73	0.66	0.59	0.54	0.49	0.44	0.4	0.36	0.33	0.31	0.28	0.26	0.24	0.22	0.2	0.18
		Sample 59	6.65	7.62	8.87	8.73	8.65	8.86	9.81	7.65	8.83	9.38	8.4	7.79	7.27	6.6	5.9	5.21	4.58	4	3.5	3.05	2.68	2.38	2.12	1.89	1.68	1.51	1.36	1.22	1.09	0.99	0.89	0.81	0.74	0.67	0.62	0.57	0.53	0.49	0.45	0.42	0.4	0.37	0.35	0.32	0.3	0.29	0.27
		Sample 60	5	6.35	7.05	7.46	7.67	7.65	7.45	6.64	6.98	6.99	6.74	6.15	5.64	5.16	4.65	4.15	3.67	3.23	2.85	2.53	2.25	2.02	1.83	1.66	1.49	1.34	1.21	1.08	0.97	0.87	0.78	0.71	0.64	0.59	0.54	0.49	0.45	0.41	0.38	0.35	0.33	0.31	0.29	0.26	0.25	0.23	0.22
		Sample 61	7.02	7.95	8	8.25	8.08	9.12	10.13	7.66	8.35	8.75	8.39	7.71	7.02	6.35	5.66	4.98	4.33	3.77	3.28	2.85	2.49	2.21	1.98	1.77	1.57	1.41	1.27	1.15	1.04	0.94	0.85	0.77	0.71	0.65	0.6	0.56	0.52	0.48	0.46	0.43	0.41	0.38	0.36	0.34	0.32	0.3	0.29
		Sample 62	6.04	8.23	9.3	9.47	9.1	9.59	10.59	8.69	9.4	9.42	8.79	8.05	7.36	6.67	5.92	5.2	4.55	3.97	3.49	3.06	2.69	2.39	2.13	1.91	1.7	1.52	1.35	1.21	1.08	0.97	0.88	0.79	0.71	0.64	0.59	0.54	0.49	0.45	0.41	0.38	0.35	0.33	0.3	0.28	0.26	0.24	0.22
		Sample 63	6.27	6.78	8.96	8.93	9.1	9.61	9.11	8.31	8.75	8.69	8	7.33	6.66	6.05	5.38	4.74	4.16	3.63	3.17	2.78	2.45	2.16	1.93	1.74	1.55	1.38	1.23	1.1	0.98	0.87	0.78	0.69	0.62	0.56	0.51	0.46	0.42	0.38	0.35	0.32	0.29	0.27	0.25	0.23	0.21	0.19	0.18
		Sample 64	5.56	6.42	7.46	7.3	7.58	7.29	7.42	7.33	7.24	7.25	6.48	6.06	5.66	5.19	4.66	4.16	3.68	3.25	2.87	2.55	2.27	2.04	1.84	1.67	1.49	1.35	1.22	1.09	0.98	0.88	0.79	0.71	0.65	0.59	0.54	0.49	0.44	0.41	0.37	0.35	0.32	0.3	0.27	0.25	0.23	0.22	0.2
[truncated: 24 more columns]

## Sheet: PET-WOOL
Shade (℃, min, pH)		Wavelength (nm)	360	365	370	375	380	385	390	395	400	405	410	415	420	425	430	435	440	445	450	455	460	465	470	475	480	485	490	495	500	505	510	515	520	525	530	535	540	545	550	555	560	565	570	575	580	585	590
		Sample 1	6.82	6.96	5.96	6.43	6.75	7.44	7.9	7.35	6.36	6.79	6.34	5.71	5.16	4.52	3.9	3.37	2.9	2.47	2.12	1.81	1.56	1.34	1.17	1.03	0.89	0.79	0.69	0.61	0.54	0.48	0.43	0.39	0.35	0.32	0.3	0.28	0.26	0.24	0.23	0.22	0.21	0.2	0.19	0.19	0.18	0.18	0.17
		Sample 2	6.7	7.96	6.01	6.69	7.49	7.7	8.39	7.61	6.8	7.36	6.75	6.11	5.41	4.8	4.15	3.58	3.06	2.61	2.23	1.92	1.68	1.46	1.28	1.12	0.97	0.86	0.75	0.66	0.59	0.52	0.47	0.43	0.39	0.35	0.33	0.3	0.28	0.26	0.25	0.24	0.22	0.22	0.21	0.2	0.19	0.19	0.18
		Sample 3	7.8	7.65	7.34	8.09	7.71	8.46	9.84	8.95	7.45	8.15	7.35	6.67	6.1	5.38	4.65	4	3.43	2.95	2.53	2.17	1.89	1.64	1.44	1.26	1.1	0.97	0.85	0.75	0.66	0.59	0.53	0.48	0.43	0.39	0.36	0.33	0.31	0.29	0.27	0.26	0.24	0.24	0.22	0.21	0.2	0.2	0.19
		Sample 4	7.94	8.6	6.85	7.83	8.07	9.1	10.89	10.58	8.58	8.99	8.33	7.54	6.67	5.97	5.23	4.54	3.93	3.39	2.92	2.51	2.19	1.92	1.68	1.46	1.26	1.1	0.97	0.85	0.74	0.65	0.58	0.52	0.47	0.43	0.39	0.36	0.33	0.31	0.29	0.27	0.25	0.25	0.23	0.22	0.21	0.2	0.2
		Sample 5	5.57	5.93	5.29	5.88	6.23	6.62	7.56	6.57	5.79	6.37	5.8	5.26	4.81	4.25	3.67	3.17	2.72	2.32	1.98	1.7	1.46	1.26	1.1	0.96	0.83	0.73	0.64	0.56	0.5	0.44	0.4	0.36	0.32	0.3	0.27	0.25	0.24	0.22	0.21	0.2	0.19	0.19	0.18	0.17	0.17	0.16	0.16
		Sample 6	6.23	7.27	6.22	6.93	7.15	7.73	7.04	7.9	7.19	7.43	7.05	6.15	5.42	4.79	4.16	3.59	3.09	2.65	2.28	1.95	1.68	1.47	1.29	1.13	0.98	0.86	0.75	0.66	0.59	0.53	0.47	0.43	0.39	0.35	0.33	0.3	0.28	0.26	0.25	0.23	0.22	0.22	0.21	0.2	0.19	0.19	0.18
		Sample 7	7.57	8.82	8.09	9.6	10.29	10.01	11.06	9.44	8.3	9.23	8.53	7.58	6.65	5.78	4.97	4.28	3.66	3.12	2.68	2.3	2	1.73	1.51	1.32	1.15	1.01	0.89	0.78	0.69	0.61	0.54	0.48	0.44	0.4	0.36	0.33	0.31	0.28	0.27	0.25	0.24	0.23	0.22	0.21	0.2	0.19	0.18
		Sample 8	9.62	9.51	8.4	9.64	9.59	11.71	12.06	10.72	9.49	10.02	9.49	8.43	7.5	6.57	5.7	4.93	4.24	3.62	3.11	2.69	2.34	2.04	1.78	1.54	1.33	1.16	1.01	0.88	0.77	0.67	0.6	0.53	0.48	0.43	0.39	0.35	0.33	0.3	0.28	0.26	0.25	0.23	0.22	0.21	0.2	0.19	0.18
		Sample 9	6.14	6.2	5.61	7.03	6.58	6.91	8.17	7.35	6.09	6.38	6.4	5.74	5.07	4.49	3.91	3.37	2.88	2.46	2.09	1.77	1.53	1.33	1.16	1.01	0.87	0.76	0.67	0.59	0.52	0.46	0.42	0.38	0.34	0.31	0.29	0.26	0.25	0.23	0.22	0.21	0.2	0.19	0.18	0.18	0.17	0.17	0.16
		Sample 10	7.28	8.72	7.14	6.81	6.79	7.89	8.83	8.39	6.92	7.39	7.02	6.18	5.4	4.75	4.11	3.54	3.03	2.59	2.21	1.9	1.65	1.45	1.27	1.11	0.96	0.85	0.74	0.65	0.58	0.51	0.46	0.41	0.37	0.34	0.31	0.29	0.27	0.25	0.23	0.22	0.21	0.2	0.2	0.19	0.18	0.17	0.17
		Sample 11	7.9	9.56	7.67	8.8	8.9	9.53	11.39	10.1	8.21	8.74	8.1	7.17	6.41	5.65	4.87	4.19	3.59	3.06	2.62	2.25	1.97	1.71	1.48	1.29	1.13	1	0.88	0.77	0.68	0.6	0.54	0.48	0.44	0.4	0.37	0.34	0.31	0.29	0.27	0.26	0.24	0.23	0.22	0.21	0.2	0.2	0.19
		Sample 12	8.26	10.15	7.25	8.41	9.81	9.98	8.83	9.44	8.3	8.83	8.19	7.54	6.88	6.11	5.31	4.64	4.01	3.45	2.97	2.58	2.25	1.96	1.69	1.48	1.28	1.12	0.98	0.86	0.75	0.67	0.59	0.53	0.48	0.43	0.39	0.36	0.33	0.31	0.29	0.27	0.26	0.25	0.23	0.22	0.21	0.2	0.2
		Sample 13	6.93	6.73	6.28	6.86	6.92	7.08	8.69	8.72	7.36	7.62	7.13	6.43	5.82	5.13	4.41	3.77	3.21	2.73	2.32	1.98	1.7	1.47	1.28	1.11	0.96	0.84	0.74	0.64	0.57	0.5	0.45	0.4	0.36	0.33	0.3	0.28	0.26	0.24	0.23	0.22	0.21	0.2	0.19	0.18	0.18	0.17	0.16
		Sample 14	7.84	7.87	7.86	8.6	7.75	8.17	10.24	9.29	8.38	8.17	7.66	6.95	6.26	5.49	4.72	4.06	3.48	2.99	2.56	2.2	1.91	1.66	1.45	1.26	1.1	0.97	0.86	0.75	0.67	0.59	0.53	0.48	0.44	0.4	0.37	0.34	0.31	0.29	0.27	0.26	0.25	0.24	0.23	0.22	0.21	0.2	0.19
		Sample 15	8.58	9.27	8.41	9.91	9.63	9.8	10.77	10.92	9.4	10.07	9.73	8.37	7.3	6.38	5.49	4.72	4.01	3.41	2.92	2.52	2.19	1.9	1.66	1.46	1.27	1.13	0.99	0.87	0.77	0.69	0.61	0.55	0.5	0.45	0.41	0.38	0.35	0.32	0.31	0.29	0.27	0.26	0.25	0.23	0.22	0.21	0.21
		Sample 16	8.54	9.74	9	9.3	8.45	10.2	10.31	10.87	8.66	9	8.95	8	7.27	6.42	5.57	4.84	4.19	3.59	3.1	2.68	2.36	2.06	1.81	1.58	1.36	1.2	1.05	0.92	0.8	0.71	0.64	0.57	0.51	0.47	0.42	0.39	0.36	0.33	0.31	0.29	0.27	0.26	0.25	0.23	0.22	0.22	0.21
		Sample 17	7.33	9.63	8.13	9.41	9.56	10.96	11.3	11.12	9.35	10	9.57	8.66	7.49	6.53	5.61	4.85	4.14	3.51	2.98	2.53	2.16	1.88	1.63	1.42	1.23	1.08	0.95	0.84	0.74	0.66	0.59	0.53	0.47	0.43	0.39	0.36	0.33	0.31	0.29	0.27	0.26	0.25	0.24	0.22	0.21	0.2	0.2
		Sample 18	10.46	10.29	9.02	9.59	12.42	14.58	15.31	12.88	11.34	12.55	11.93	10.27	9.04	7.88	6.79	5.85	5.02	4.25	3.61	3.09	2.67	2.32	2.01	1.74	1.5	1.32	1.16	1.02	0.9	0.79	0.71	0.63	0.57	0.51	0.47	0.42	0.39	0.36	0.33	0.32	0.3	0.28	0.26	0.25	0.23	0.22	0.21
		Sample 19	9.43	10.69	8.63	10.88	11.87	11.39	13.44	13.56	10.95	11.53	10.95	9.64	8.79	7.71	6.64	5.72	4.89	4.15	3.53	3.02	2.61	2.28	1.99	1.74	1.51	1.33	1.16	1.02	0.89	0.79	0.7	0.62	0.56	0.51	0.46	0.42	0.38	0.35	0.33	0.31	0.29	0.27	0.26	0.24	0.23	0.22	0.21
		Sample 20	9.86	11.21	8.54	8.96	8.51	11.44	11.93	12.67	10.65	11.51	11.11	10	9.13	8.03	6.96	6.05	5.19	4.42	3.79	3.28	2.88	2.5	2.19	1.9	1.64	1.44	1.25	1.09	0.95	0.84	0.74	0.66	0.59	0.53	0.48	0.44	0.4	0.36	0.34	0.31	0.3	0.28	0.26	0.24	0.23	0.22	0.21
		Sample 21	8.65	9.39	8.13	9.52	9.91	10.6	10.41	11.71	9.92	10.16	9.3	8.3	7.41	6.57	5.72	4.91	4.17	3.53	2.99	2.55	2.21	1.9	1.65	1.44	1.26	1.11	0.97	0.86	0.75	0.67	0.6	0.54	0.49	0.44	0.4	0.37	0.34	0.31	0.29	0.28	0.26	0.25	0.24	0.22	0.21	0.21	0.2
		Sample 22	11.07	11.28	8.8	9.97	9.8	11.94	15.27	12.51	10.31	11.27	10.88	9.72	8.85	7.76	6.64	5.68	4.84	4.12	3.53	3.05	2.65	2.29	2	1.75	1.52	1.33	1.17	1.03	0.91	0.81	0.72	0.64	0.58	0.52	0.47	0.43	0.4	0.36	0.34	0.32	0.3	0.28	0.27	0.25	0.24	0.23	0.21
		Sample 23	9.95	13.58	11.36	10.99	9.83	13.33	14.6	13.97	11.4	12.58	11.93	10.4	9.23	8.17	7.07	6.06	5.16	4.39	3.73	3.18	2.74	2.37	2.07	1.81	1.56	1.37	1.2	1.05	0.92	0.81	0.72	0.64	0.57	0.51	0.46	0.42	0.39	0.35	0.33	0.31	0.28	0.27	0.25	0.24	0.23	0.22	0.2
		Sample 24	8.93	9.41	9.27	11.34	10.15	10.31	10.2	12.06	9.69	10.5	10.2	9.18	8.24	7.39	6.51	5.68	4.89	4.18	3.58	3.1	2.7	2.36	2.06	1.78	1.54	1.35	1.17	1.03	0.9	0.79	0.7	0.62	0.55	0.5	0.45	0.41	0.38	0.34	0.32	0.3	0.28	0.27	0.25	0.23	0.22	0.21	0.2
		Sample 25	8.49	9.81	8.1	7.82	7.99	9.24	11.5	10.61	9.25	10.11	9.33	8.58	7.58	6.58	5.67	4.9	4.17	3.51	2.94	2.5	2.16	1.88	1.64	1.42	1.24	1.09	0.96	0.84	0.74	0.65	0.59	0.52	0.47	0.43	0.39	0.36	0.33	0.3	0.28	0.27	0.25	0.24	0.23	0.22	0.21	0.2	0.19
		Sample 26	10.96	13.6	10.98	13.3	12.06	13.82	14.08	13.57	11.37	12.18	12.09	10.66	9.46	8.29	7.12	6.11	5.18	4.38	3.7	3.16	2.74	2.36	2.05	1.78	1.54	1.36	1.19	1.04	0.92	0.81	0.72	0.64	0.58	0.52	0.47	0.43	0.4	0.36	0.34	0.32	0.3	0.28	0.26	0.25	0.23	0.22	0.21
		Sample 27	9.86	8.87	8.45	9.97	10.07	10.77	12.74	11.36	9.4	10.53	9.88	8.75	7.88	6.91	5.93	5.12	4.39	3.75	3.19	2.73	2.36	2.06	1.8	1.57	1.36	1.2	1.05	0.92	0.81	0.72	0.64	0.57	0.51	0.47	0.43	0.39	0.36	0.33	0.31	0.29	0.27	0.26	0.25	0.23	0.22	0.21	0.2
		Sample 28	9.56	8.17	9.14	10.25	10.39	12.71	14.33	13.06	11	11.79	11.74	10.57	9.31	8.22	7.17	6.22	5.35	4.56	3.91	3.39	2.93	2.57	2.24	1.94	1.67	1.47	1.29	1.13	0.99	0.87	0.77	0.69	0.62	0.56	0.51	0.46	0.42	0.39	0.36	0.34	0.31	0.3	0.28	0.27	0.25	0.24	0.23
		Sample 29	7.66	10.74	7.65	10.2	11.33	11.37	13.45	11.5	9.91	10.83	10.06	9.02	8.09	7.11	6.09	5.23	4.44	3.76	3.18	2.7	2.31	2	1.73	1.51	1.32	1.16	1.01	0.89	0.78	0.69	0.62	0.55	0.5	0.45	0.41	0.38	0.35	0.32	0.3	0.28	0.26	0.25	0.24	0.23	0.22	0.21	0.2
		Sample 30	10.72	10.63	9.08	10.14	10.86	11.94	13.17	13.44	11.19	12.49	11.85	10.39	9.01	7.9	6.78	5.76	4.9	4.17	3.56	3.03	2.63	2.27	1.97	1.71	1.48	1.3	1.14	1	0.88	0.78	0.7	0.62	0.56	0.51	0.46	0.42	0.39	0.35	0.33	0.31	0.29	0.28	0.26	0.25	0.23	0.22	0.21
		Sample 31	9.17	10.51	8.48	9.13	9.64	11.88	14.27	12.94	10.65	11.36	11.51	10.26	9.14	8.02	7	6.01	5.12	4.32	3.64	3.09	2.69	2.33	2.02	1.75	1.52	1.34	1.17	1.02	0.9	0.79	0.71	0.63	0.56	0.51	0.46	0.42	0.39	0.35	0.33	0.31	0.29	0.27	0.26	0.24	0.23	0.22	0.21
		Sample 32	9.23	9.31	8.25	8.39	9.81	11.47	12.79	11.34	9.54	10.31	9.69	8.79	8.02	7.13	6.22	5.43	4.69	4.03	3.46	2.98	2.61	2.28	2	1.75	1.52	1.34	1.17	1.03	0.91	0.8	0.72	0.64	0.58	0.52	0.48	0.44	0.4	0.37	0.35	0.33	0.3	0.29	0.28	0.26	0.25	0.23	0.22
		Sample 33	5.7	5.77	5.75	6.17	5.89	5.78	6.62	5.92	5.89	5.72	5.64	5.2	4.68	4.17	3.63	3.14	2.72	2.34	2.02	1.75	1.52	1.32	1.15	1	0.86	0.75	0.65	0.56	0.49	0.42	0.37	0.32	0.28	0.24	0.21	0.19	0.17	0.15	0.14	0.12	0.11	0.11	0.1	0.09	0.08	0.08	0.07
		Sample 34	6.16	6.21	5.93	6.5	7.11	7.1	6.82	6.63	6.82	6.96	6.67	5.98	5.27	4.75	4.14	3.57	3.08	2.67	2.32	2.01	1.75	1.52	1.33	1.15	0.99	0.86	0.75	0.64	0.56	0.48	0.42	0.36	0.31	0.27	0.24	0.21	0.19	0.17	0.15	0.14	0.12	0.11	0.1	0.09	0.08	0.08	0.07
		Sample 35	5.8	6.21	6.63	7.15	7.26	7.19	7.66	6.79	6.99	7.23	6.86	6.17	5.51	4.88	4.23	3.66	3.18	2.75	2.38	2.07	1.81	1.57	1.37	1.19	1.03	0.9	0.78	0.67	0.58	0.5	0.43	0.37	0.32	0.28	0.25	0.22	0.19	0.17	0.15	0.14	0.13	0.11	0.1	0.09	0.09	0.08	0.07
		Sample 36	7.45	7.74	6.98	7.19	8.62	8.01	8.47	6.93	7.07	7.55	7.36	6.66	6	5.42	4.81	4.23	3.69	3.21	2.8	2.46	2.16	1.88	1.65	1.44	1.24	1.08	0.93	0.8	0.69	0.6	0.51	0.44	0.39	0.34	0.3	0.26	0.23	0.2	0.18	0.17	0.16	0.14	0.13	0.12	0.11	0.1	0.09
		Sample 37	5.2	5.73	5.67	5.55	5.92	5.74	6.48	6.04	5.92	5.95	5.73	5.34	4.81	4.3	3.74	3.22	2.76	2.37	2.04	1.77	1.52	1.31	1.14	0.99	0.86	0.74	0.64	0.55	0.48	0.41	0.36	0.31	0.27	0.23	0.21	0.18	0.16	0.14	0.13	0.12	0.11	0.1	0.09	0.08	0.08	0.07	0.06
		Sample 38	7.26	6.92	7.65	8.11	7.82	7.91	7.81	7.68	7.79	7.77	7.6	6.99	6.27	5.64	4.92	4.25	3.64	3.12	2.69	2.35	2.03	1.76	1.54	1.34	1.14	0.99	0.86	0.74	0.64	0.55	0.48	0.41	0.36	0.31	0.28	0.24	0.21	0.19	0.17	0.15	0.14	0.13	0.12	0.11	0.1	0.09	0.08
		Sample 39	7.75	8	7.33	7.34	8.12	8.2	8.86	8.6	8.08	7.63	7.37	6.75	6.17	5.57	4.83	4.17	3.61	3.1	2.67	2.32	2.02	1.75	1.53	1.34	1.16	1.01	0.87	0.75	0.65	0.57	0.49	0.42	0.36	0.32	0.28	0.25	0.22	0.19	0.17	0.16	0.14	0.13	0.12	0.11	0.1	0.09	0.08
		Sample 40	8.54	8.73	7.77	8.36	9	8.3	9.8	8.59	8.61	8.93	8.69	7.91	7.12	6.39	5.61	4.89	4.24	3.67	3.19	2.78	2.44	2.12	1.86	1.63	1.4	1.22	1.05	0.91	0.78	0.67	0.58	0.51	0.44	0.38	0.34	0.3	0.27	0.24	0.21	0.19	0.18	0.16	0.15	0.13	0.12	0.11	0.1
		Sample 41	6.7	6.79	6.25	6.38	6.3	6.49	7.48	6.81	6.48	6.87	6.7	5.96	5.35	4.78	4.16	3.57	3.06	2.63	2.26	1.95	1.69	1.45	1.27	1.11	0.95	0.83	0.72	0.63	0.54	0.47	0.41	0.35	0.31	0.27	0.24	0.21	0.19	0.17	0.15	0.14	0.12	0.11	0.1	0.09	0.09	0.08	0.07
		Sample 42	8.04	7.39	8.13	8.48	7.32	7.6	8.34	7.35	7.98	8.33	8.34	7.35	6.55	5.85	5.08	4.39	3.78	3.25	2.81	2.43	2.09	1.81	1.58	1.38	1.18	1.03	0.89	0.76	0.66	0.57	0.49	0.43	0.37	0.32	0.29	0.25	0.22	0.2	0.17	0.16	0.15	0.13	0.12	0.11	0.1	0.09	0.08
		Sample 43	7.7	6.3	6.84	7.36	8.19	8.19	8	8.06	7.89	7.58	7.38	6.74	6.08	5.41	4.72	4.08	3.52	3.04	2.64	2.31	2.01	1.74	1.52	1.32	1.14	1	0.87	0.75	0.65	0.56	0.49	0.42	0.37	0.32	0.28	0.25	0.22	0.2	0.18	0.16	0.15	0.14	0.13	0.11	0.1	0.1	0.09
		Sample 44	7.49	7.71	7.07	8.16	7.52	7.18	7.38	7.18	7.85	7.79	7.76	7.21	6.47	5.83	5.14	4.51	3.95	3.45	3.02	2.67	2.35	2.06	1.8	1.57	1.35	1.18	1.02	0.88	0.76	0.66	0.57	0.5	0.43	0.38	0.33	0.29	0.26	0.23	0.21	0.18	0.17	0.16	0.14	0.13	0.12	0.11	0.1
		Sample 45	6.31	5.71	5.51	6.42	6.69	6.92	7.46	6.22	6.25	6.1	6.21	5.54	5.02	4.53	3.94	3.4	2.92	2.49	2.12	1.82	1.56	1.34	1.17	1.01	0.87	0.75	0.64	0.55	0.48	0.41	0.36	0.31	0.27	0.23	0.21	0.18	0.16	0.14	0.13	0.12	0.11	0.1	0.09	0.08	0.08	0.07	0.06
		Sample 46	7.17	8.43	7.35	8.13	7.78	7.71	8.77	7.71	7.49	7.55	7.69	7.07	6.36	5.68	4.91	4.22	3.63	3.12	2.69	2.34	2.02	1.75	1.52	1.33	1.15	1	0.86	0.75	0.65	0.56	0.48	0.42	0.37	0.32	0.28	0.25	0.22	0.2	0.18	0.16	0.15	0.13	0.12	0.11	0.1	0.09	0.08
		Sample 47	6.65	7.45	6.03	6.5	7.53	7.74	7.27	6.87	7.05	7.02	6.78	6.3	5.65	5.01	4.34	3.79	3.28	2.82	2.43	2.11	1.83	1.58	1.39	1.22	1.06	0.93	0.8	0.7	0.6	0.52	0.45	0.39	0.34	0.3	0.27	0.23	0.21	0.18	0.16	0.15	0.14	0.13	0.11	0.1	0.09	0.09	0.08
		Sample 48	7.73	8.32	7.36	7.77	8.71	8.49	9.24	8.73	8.58	8.55	8.22	7.49	6.91	6.23	5.45	4.75	4.15	3.61	3.15	2.77	2.42	2.12	1.87	1.65	1.43	1.25	1.09	0.94	0.82	0.72	0.62	0.54	0.47	0.41	0.37	0.32	0.29	0.26	0.23	0.21	0.19	0.18	0.16	0.15	0.13	0.12	0.11
		Sample 49	8.87	9.43	8.39	9.4	9.61	10.01	9.67	8.97	8.96	9.2	9.78	8.9	8.24	7.52	6.64	5.82	5.08	4.38	3.81	3.35	2.93	2.56	2.25	1.99	1.74	1.55	1.37	1.21	1.08	0.96	0.85	0.75	0.66	0.59	0.53	0.46	0.42	0.37	0.34	0.31	0.28	0.26	0.23	0.21	0.19	0.18	0.16
		Sample 50	7.68	7.55	7.27	7.57	8.24	7.41	7.76	8.3	8.16	7.89	7.82	7.58	7.12	6.48	5.74	5.12	4.53	3.97	3.47	3.06	2.72	2.37	2.08	1.84	1.62	1.43	1.26	1.11	0.98	0.86	0.76	0.67	0.59	0.52	0.47	0.41	0.37	0.33	0.3	0.27	0.25	0.22	0.21	0.19	0.17	0.15	0.14
		Sample 51	6.49	6.75	6.68	6.56	7.32	7.81	8.41	7.12	7.43	7.48	7.86	7.36	6.83	6.28	5.66	5.06	4.48	3.93	3.44	3.04	2.71	2.4	2.13	1.89	1.67	1.49	1.32	1.17	1.04	0.92	0.81	0.72	0.63	0.56	0.5	0.45	0.4	0.36	0.32	0.29	0.27	0.24	0.22	0.2	0.18	0.16	0.15
		Sample 52	6.81	6.23	5.89	6.72	7.76	8.2	8.51	7.07	7.4	7.63	7.22	6.85	6.44	5.96	5.36	4.8	4.29	3.81	3.39	3.01	2.69	2.4	2.14	1.9	1.67	1.49	1.31	1.16	1.02	0.9	0.79	0.69	0.61	0.54	0.49	0.43	0.38	0.34	0.31	0.28	0.26	0.23	0.21	0.19	0.17	0.16	0.14
		Sample 53	9.26	7.69	8.56	9.43	8.79	9.23	8.7	9.45	8.67	8.92	9.08	8.44	7.63	6.97	6.19	5.43	4.72	4.06	3.52	3.08	2.7	2.35	2.08	1.84	1.62	1.43	1.27	1.13	1	0.89	0.78	0.69	0.61	0.54	0.49	0.44	0.39	0.35	0.32	0.29	0.27	0.24	0.22	0.2	0.18	0.17	0.15
		Sample 54	7.38	8.18	7.03	7.6	8.68	8.01	8.52	7.79	8.14	8.26	8.06	7.68	7.16	6.7	6.06	5.38	4.74	4.17	3.67	3.24	2.86	2.52	2.24	1.98	1.74	1.55	1.37	1.21	1.07	0.95	0.84	0.75	0.66	0.59	0.53	0.48	0.43	0.38	0.35	0.32	0.29	0.27	0.25	0.22	0.21	0.19	0.17
		Sample 55	6.5	6.37	6.48	6.67	6.74	6.89	6.56	6.62	6.99	6.96	7.2	6.8	6.26	5.85	5.32	4.77	4.25	3.76	3.32	2.94	2.65	2.35	2.1	1.88	1.67	1.49	1.33	1.19	1.06	0.94	0.84	0.75	0.67	0.59	0.53	0.48	0.43	0.39	0.35	0.32	0.29	0.27	0.25	0.22	0.2	0.19	0.17
		Sample 56	8.08	7.79	7.17	7.98	7.92	7.6	7.55	7.23	7.56	7.58	7.65	7.13	6.67	6.16	5.55	4.98	4.43	3.92	3.48	3.1	2.75	2.43	2.18	1.94	1.7	1.51	1.32	1.17	1.03	0.92	0.81	0.71	0.63	0.55	0.5	0.44	0.39	0.35	0.32	0.29	0.26	0.24	0.22	0.2	0.18	0.16	0.15
		Sample 57	7.53	7.1	7.92	8.26	8.8	7.73	9.07	8.35	8.53	8.7	8.99	8.43	7.74	7.17	6.37	5.57	4.81	4.16	3.58	3.11	2.73	2.38	2.09	1.85	1.62	1.44	1.28	1.13	1	0.89	0.79	0.69	0.62	0.55	0.49	0.43	0.39	0.35	0.32	0.29	0.26	0.24	0.22	0.2	0.18	0.17	0.15
		Sample 58	7.82	7.23	7.07	6.8	7.01	7.09	7.88	7.29	7.48	7.9	7.97	7.3	6.67	6.16	5.56	4.98	4.41	3.88	3.41	3.03	2.67	2.34	2.07	1.84	1.61	1.43	1.26	1.12	0.99	0.88	0.78	0.69	0.61	0.55	0.49	0.44	0.39	0.35	0.32	0.29	0.27	0.25	0.23	0.21	0.19	0.17	0.16
		Sample 59	6.35	6.57	5.92	6.17	6.49	6.37	7.33	6.69	7.26	7.05	7.15	6.56	6.14	5.71	5.15	4.63	4.13	3.65	3.21	2.85	2.55	2.24	2	1.8	1.59	1.42	1.26	1.12	0.99	0.88	0.78	0.69	0.61	0.55	0.49	0.44	0.4	0.35	0.32	0.29	0.27	0.25	0.22	0.2	0.18	0.17	0.15
		Sample 60	6.8	6.62	6.86	7.16	6.96	7.11	6.81	6.85	6.75	7.11	7.21	6.76	6.28	5.81	5.22	4.66	4.14	3.66	3.23	2.89	2.58	2.29	2.05	1.83	1.62	1.44	1.27	1.13	1	0.88	0.78	0.69	0.61	0.54	0.49	0.43	0.39	0.35	0.32	0.29	0.27	0.24	0.22	0.2	0.18	0.17	0.15
		Sample 61	7.57	8.87	7.62	8.13	8.19	8.33	9.35	8.17	7.88	8.13	8.03	7.57	7.02	6.5	5.83	5.19	4.58	4.03	3.55	3.12	2.76	2.41	2.13	1.89	1.66	1.47	1.3	1.16	1.02	0.91	0.81	0.72	0.64	0.57	0.51	0.46	0.41	0.37	0.33	0.31	0.28	0.26	0.24	0.22	0.2	0.18	0.17
		Sample 62	7.92	7.65	7.86	7.99	8.72	8.88	9.82	9.43	8.72	9.88	9.67	9.03	8.25	7.55	6.72	5.88	5.09	4.37	3.77	3.31	2.88	2.53	2.23	1.98	1.74	1.55	1.37	1.22	1.08	0.96	0.85	0.75	0.67	0.6	0.54	0.48	0.43	0.38	0.34	0.32	0.29	0.27	0.24	0.22	0.2	0.18	0.17
		Sample 63	6.7	6.1	5.72	6.29	6.37	6.82	7.59	7.29	6.91	7.14	7.06	6.66	6.07	5.62	5.07	4.54	4.04	3.58	3.16	2.81	2.5	2.23	2.01	1.81	1.6	1.43	1.27	1.13	1.01	0.9	0.8	0.71	0.64	0.57	0.52	0.46	0.41	0.37	0.34	0.31	0.29	0.26	0.24	0.22	0.2	0.18	0.17
		Sample 64	7.55	6.4	6.08	6.48	6.76	6.97	7.84	7.5	7.51	7.72	7.85	7.37	6.82	6.38	5.77	5.16	4.57	4.02	3.55	3.15	2.8	2.48	2.21	1.97	1.75	1.55	1.37	1.22	1.08	0.96	0.85	0.75	0.66	0.59	0.53	0.47	0.43	0.38	0.35	0.32	0.29	0.27	0.25	0.22	0.21	0.19	0.17
[truncated: 22 more columns]

## Sheet: COTT
Shade (℃, PH)		Wavelength (nm)	360	365	370	375	380	385	390	395	400	405	410	415	420	425	430	435	440	445	450	455	460	465	470	475	480	485	490	495	500	505	510	515	520	525	530	535	540	545	550	555	560	565	570	575	580	585	590
		Sample 1	5.17	5.44	5.59	5.28	5.42	4.79	4.86	4.25	3.94	3.37	2.63	2	1.67	1.45	1.25	1.1	0.97	0.87	0.78	0.7	0.63	0.56	0.5	0.43	0.38	0.33	0.28	0.24	0.2	0.18	0.15	0.13	0.11	0.1	0.09	0.08	0.07	0.07	0.06	0.06	0.05	0.05	0.05	0.05	0.04	0.04	0.04
		Sample 2	4.34	5.33	4.91	4.97	4.88	4.15	4.09	4.26	3.73	3.23	2.46	1.92	1.63	1.43	1.25	1.1	0.98	0.88	0.79	0.72	0.65	0.58	0.51	0.45	0.38	0.33	0.29	0.24	0.2	0.17	0.15	0.12	0.11	0.1	0.08	0.08	0.07	0.06	0.06	0.05	0.05	0.05	0.04	0.04	0.04	0.04	0.03
		Sample 3	4.46	5.08	5.64	5.5	5.3	4.91	5.14	4.26	3.97	3.34	2.63	2	1.66	1.46	1.27	1.12	0.99	0.89	0.8	0.72	0.65	0.57	0.5	0.44	0.38	0.33	0.28	0.23	0.2	0.17	0.14	0.12	0.1	0.09	0.08	0.07	0.06	0.06	0.05	0.05	0.04	0.04	0.04	0.04	0.03	0.03	0.03
		Sample 4	4.82	5.85	5.53	5.41	5.05	4.49	4.67	4.57	3.96	3.39	2.63	2.03	1.71	1.5	1.31	1.15	1.02	0.92	0.83	0.75	0.67	0.6	0.53	0.47	0.4	0.35	0.3	0.25	0.21	0.18	0.16	0.13	0.12	0.1	0.09	0.08	0.07	0.07	0.06	0.06	0.05	0.05	0.05	0.05	0.04	0.04	0.04
		Sample 5	4.97	6.25	5.37	5.76	5.73	4.9	5.04	4.71	4.24	3.52	2.71	2.07	1.71	1.49	1.29	1.13	1	0.9	0.81	0.73	0.65	0.58	0.51	0.44	0.38	0.33	0.28	0.23	0.2	0.16	0.14	0.12	0.1	0.09	0.08	0.07	0.06	0.06	0.05	0.05	0.04	0.04	0.04	0.04	0.04	0.03	0.03
		Sample 6	4.36	4.75	4.98	5.09	5.11	4.71	4.82	4.26	3.78	3.21	2.48	1.89	1.58	1.38	1.21	1.06	0.94	0.85	0.77	0.69	0.62	0.55	0.48	0.42	0.36	0.31	0.27	0.23	0.19	0.16	0.14	0.12	0.1	0.09	0.08	0.07	0.06	0.06	0.05	0.05	0.05	0.04	0.04	0.04	0.04	0.04	0.03
		Sample 7	4.55	5.09	5.41	5.24	5.34	4.49	4.6	4.21	3.82	3.28	2.59	2.01	1.7	1.49	1.3	1.15	1.02	0.92	0.83	0.75	0.68	0.6	0.54	0.47	0.4	0.35	0.3	0.25	0.21	0.18	0.15	0.13	0.11	0.1	0.09	0.08	0.07	0.07	0.06	0.05	0.05	0.05	0.05	0.04	0.04	0.04	0.04
		Sample 8	4.96	5.49	5.19	5.36	5.92	4.68	5.03	4.48	3.93	3.54	2.78	2.14	1.8	1.58	1.38	1.23	1.1	0.99	0.9	0.82	0.74	0.66	0.58	0.51	0.44	0.38	0.33	0.28	0.23	0.19	0.16	0.14	0.12	0.1	0.09	0.08	0.07	0.06	0.06	0.05	0.05	0.05	0.04	0.04	0.04	0.04	0.03
		Sample 9	5.32	5.44	5.88	5.62	5.5	4.77	4.6	4.69	4.12	3.5	2.67	2.02	1.7	1.48	1.29	1.15	1.03	0.93	0.84	0.76	0.69	0.61	0.54	0.47	0.4	0.34	0.29	0.25	0.21	0.17	0.15	0.13	0.11	0.09	0.08	0.07	0.07	0.06	0.05	0.05	0.05	0.04	0.04	0.04	0.04	0.03	0.03
		Sample 10	5.97	5.59	6.26	6.11	5.81	4.81	4.89	4.81	4.59	3.98	3.06	2.34	1.98	1.74	1.53	1.35	1.2	1.08	0.97	0.87	0.78	0.7	0.62	0.54	0.46	0.4	0.34	0.29	0.24	0.2	0.17	0.15	0.13	0.11	0.1	0.09	0.08	0.07	0.06	0.06	0.05	0.05	0.05	0.04	0.04	0.04	0.04
		Sample 11	4.35	5.1	5.22	5.4	5.08	4.67	5.15	4.44	3.99	3.37	2.58	1.99	1.66	1.46	1.29	1.14	1.03	0.93	0.85	0.77	0.7	0.63	0.56	0.49	0.42	0.37	0.32	0.27	0.23	0.19	0.16	0.13	0.12	0.1	0.09	0.08	0.07	0.06	0.06	0.05	0.05	0.04	0.04	0.04	0.04	0.04	0.03
		Sample 12	4.62	5.28	5.69	5.23	5.82	5.07	5.3	4.75	4.22	3.63	2.83	2.2	1.84	1.6	1.4	1.24	1.11	1	0.9	0.82	0.74	0.66	0.59	0.52	0.46	0.4	0.35	0.29	0.25	0.21	0.18	0.16	0.14	0.12	0.1	0.09	0.08	0.07	0.07	0.06	0.06	0.05	0.05	0.05	0.05	0.04	0.04
		Sample 13	4.57	5.6	5.05	5.34	5.47	4.52	4.66	4.47	4.04	3.43	2.75	2.15	1.83	1.61	1.41	1.25	1.12	1.01	0.91	0.83	0.75	0.67	0.59	0.52	0.45	0.39	0.33	0.28	0.23	0.2	0.17	0.14	0.12	0.1	0.09	0.08	0.07	0.06	0.06	0.05	0.05	0.04	0.04	0.04	0.04	0.03	0.03
		Sample 14	4.49	5.5	5.88	5.47	5.51	4.77	4.91	4.82	4.02	3.53	2.77	2.18	1.83	1.61	1.41	1.25	1.12	1.01	0.92	0.83	0.76	0.68	0.6	0.53	0.46	0.4	0.34	0.29	0.24	0.2	0.17	0.14	0.12	0.11	0.09	0.08	0.07	0.07	0.06	0.05	0.05	0.05	0.04	0.04	0.04	0.04	0.03
		Sample 15	4.78	5.81	5.7	5.79	6.26	5.42	5.56	5.14	4.45	3.69	2.86	2.24	1.91	1.68	1.47	1.3	1.17	1.06	0.96	0.87	0.78	0.7	0.62	0.54	0.47	0.41	0.35	0.29	0.24	0.2	0.17	0.14	0.12	0.1	0.09	0.08	0.07	0.06	0.06	0.05	0.05	0.04	0.04	0.04	0.04	0.03	0.03
		Sample 16	4.22	5.55	5.36	5.28	5.23	4.34	4.76	4.43	3.89	3.39	2.64	2.08	1.77	1.57	1.38	1.24	1.12	1.02	0.93	0.85	0.77	0.69	0.62	0.55	0.48	0.42	0.36	0.31	0.26	0.22	0.18	0.16	0.13	0.12	0.1	0.09	0.08	0.07	0.07	0.06	0.06	0.05	0.05	0.05	0.04	0.04	0.04
		Sample 17	4.87	6.13	5.54	5.32	5.34	4.76	4.64	4.84	4.21	3.6	2.78	2.17	1.84	1.62	1.43	1.27	1.14	1.03	0.94	0.86	0.78	0.7	0.63	0.56	0.49	0.43	0.37	0.31	0.27	0.23	0.19	0.16	0.14	0.12	0.11	0.1	0.08	0.08	0.07	0.06	0.06	0.05	0.05	0.05	0.04	0.04	0.04
		Sample 18	5.13	5.61	5.88	5.39	5.47	5.1	5.64	4.66	4.29	3.72	2.91	2.27	1.93	1.7	1.48	1.31	1.16	1.04	0.94	0.85	0.77	0.69	0.61	0.54	0.46	0.4	0.35	0.29	0.25	0.21	0.17	0.15	0.12	0.11	0.09	0.08	0.07	0.06	0.06	0.05	0.05	0.04	0.04	0.04	0.04	0.04	0.03
		Sample 19	4.86	5.39	5.51	5.68	5.94	5.01	5	5.1	4.63	4	3.19	2.58	2.18	1.89	1.65	1.46	1.3	1.16	1.04	0.94	0.84	0.75	0.66	0.58	0.5	0.44	0.38	0.32	0.27	0.23	0.19	0.16	0.14	0.12	0.11	0.09	0.08	0.08	0.07	0.06	0.06	0.05	0.05	0.05	0.04	0.04	0.04
		Sample 20	4.72	6.22	6.15	6.33	6.5	5.32	5.12	4.88	4.5	3.87	3.09	2.41	2.04	1.8	1.58	1.4	1.26	1.14	1.03	0.94	0.84	0.76	0.67	0.59	0.51	0.45	0.38	0.33	0.27	0.23	0.2	0.17	0.14	0.12	0.11	0.1	0.09	0.08	0.07	0.06	0.06	0.05	0.05	0.05	0.05	0.04	0.04
		Sample 21	4.75	5.55	5.58	5.38	5.25	4.95	4.99	4.6	3.93	3.49	2.69	2.1	1.79	1.56	1.36	1.2	1.07	0.96	0.87	0.79	0.71	0.63	0.56	0.5	0.43	0.38	0.33	0.28	0.24	0.2	0.17	0.15	0.13	0.11	0.1	0.09	0.08	0.07	0.07	0.06	0.06	0.06	0.05	0.05	0.05	0.04	0.04
		Sample 22	5.05	5.54	5.46	6.03	5.84	5.11	5.93	5.3	4.68	3.91	3.08	2.46	2.08	1.82	1.59	1.39	1.23	1.1	0.99	0.89	0.79	0.7	0.62	0.54	0.47	0.41	0.35	0.3	0.25	0.21	0.18	0.15	0.13	0.11	0.1	0.09	0.08	0.07	0.06	0.06	0.05	0.05	0.05	0.04	0.04	0.04	0.04
		Sample 23	4.85	5.73	5.44	5.5	5.55	4.67	4.91	4.44	4.11	3.46	2.78	2.17	1.84	1.63	1.42	1.26	1.12	1.01	0.91	0.83	0.74	0.66	0.58	0.51	0.44	0.38	0.33	0.28	0.23	0.2	0.17	0.14	0.12	0.11	0.09	0.08	0.07	0.07	0.06	0.06	0.05	0.05	0.05	0.04	0.04	0.04	0.04
		Sample 24	5.72	6.02	5.71	5.6	5.28	4.89	5.1	5.16	4.29	3.72	2.92	2.34	1.98	1.72	1.5	1.32	1.18	1.05	0.94	0.85	0.75	0.67	0.59	0.51	0.44	0.38	0.33	0.28	0.23	0.2	0.17	0.14	0.12	0.1	0.09	0.08	0.07	0.06	0.06	0.05	0.05	0.04	0.04	0.04	0.04	0.04	0.03
		Sample 25	4.98	5.81	5.71	5.73	5.76	5.03	5.28	5.01	4.4	3.78	2.99	2.37	2.02	1.77	1.55	1.37	1.23	1.1	1	0.9	0.81	0.72	0.64	0.56	0.49	0.43	0.37	0.31	0.26	0.22	0.18	0.15	0.13	0.11	0.1	0.09	0.07	0.07	0.06	0.05	0.05	0.04	0.04	0.04	0.04	0.03	0.03
[truncated: 22 more columns]

## Sheet: PET-COTT
Shade (℃, PH)		Wavelength (nm)	360	365	370	375	380	385	390	395	400	405	410	415	420	425	430	435	440	445	450	455	460	465	470	475	480	485	490	495	500	505	510	515	520	525	530	535	540	545	550	555	560	565	570	575	580	585	590
		Sample 1	4.12	4.53	4.4	4.81	5.06	4.36	4.74	4.5	4.21	3.68	3.13	2.59	2.27	2.05	1.82	1.62	1.45	1.29	1.15	1.02	0.9	0.79	0.69	0.6	0.52	0.46	0.4	0.34	0.29	0.25	0.21	0.18	0.16	0.14	0.12	0.11	0.09	0.09	0.08	0.07	0.07	0.06	0.06	0.06	0.05	0.05	0.05
		Sample 2	4.63	4.96	4.85	5.04	4.89	4.6	4.83	4.72	4.5	3.99	3.4	2.82	2.52	2.3	2.06	1.83	1.64	1.46	1.3	1.15	1.02	0.9	0.8	0.7	0.61	0.54	0.47	0.41	0.35	0.31	0.27	0.24	0.21	0.19	0.17	0.15	0.14	0.13	0.12	0.11	0.1	0.1	0.09	0.08	0.08	0.07	0.07
		Sample 3	3.9	4.48	4.85	5	4.95	4.52	4.98	4.91	4.61	3.93	3.26	2.71	2.41	2.15	1.9	1.69	1.5	1.33	1.18	1.04	0.92	0.8	0.7	0.61	0.53	0.46	0.4	0.34	0.29	0.25	0.21	0.18	0.15	0.13	0.12	0.1	0.09	0.08	0.07	0.07	0.06	0.06	0.06	0.05	0.05	0.05	0.04
		Sample 4	4.69	4.71	4.91	5.22	5.31	4.84	5.51	4.83	4.54	4.12	3.49	2.87	2.54	2.31	2.06	1.84	1.64	1.46	1.3	1.15	1.01	0.89	0.78	0.68	0.59	0.51	0.45	0.38	0.33	0.28	0.24	0.21	0.18	0.16	0.14	0.12	0.11	0.1	0.09	0.08	0.08	0.07	0.07	0.06	0.06	0.06	0.05
		Sample 5	4.51	5.57	5.4	5.3	5.23	4.53	5.08	4.87	4.53	4.02	3.36	2.72	2.36	2.11	1.87	1.67	1.49	1.33	1.18	1.05	0.93	0.83	0.73	0.64	0.56	0.5	0.44	0.39	0.34	0.31	0.27	0.24	0.22	0.2	0.18	0.17	0.16	0.15	0.14	0.13	0.12	0.12	0.11	0.1	0.1	0.09	0.08
		Sample 6	4.45	4.85	4.98	5.05	5.21	4.88	5.2	4.65	4.43	4.08	3.49	2.85	2.52	2.26	2.01	1.79	1.59	1.41	1.24	1.09	0.96	0.83	0.73	0.64	0.55	0.48	0.41	0.35	0.3	0.26	0.22	0.19	0.16	0.14	0.12	0.11	0.1	0.09	0.08	0.07	0.07	0.06	0.06	0.06	0.05	0.05	0.05
		Sample 7	4.23	4.52	4.47	4.66	5.02	4.57	4.61	4.47	4.36	3.97	3.38	2.82	2.47	2.22	1.98	1.77	1.57	1.4	1.24	1.1	0.96	0.84	0.74	0.65	0.56	0.49	0.42	0.36	0.31	0.26	0.23	0.19	0.17	0.14	0.13	0.11	0.1	0.09	0.08	0.08	0.07	0.07	0.06	0.06	0.06	0.06	0.05
		Sample 8	4.47	5.29	5.45	5.36	4.9	4.64	5.13	4.73	4.38	4.07	3.5	2.94	2.59	2.34	2.08	1.85	1.65	1.46	1.29	1.14	1	0.87	0.76	0.67	0.58	0.51	0.44	0.38	0.33	0.28	0.24	0.21	0.18	0.16	0.14	0.12	0.11	0.1	0.09	0.08	0.08	0.07	0.07	0.06	0.06	0.05	0.05
		Sample 9	4.55	5.7	5.09	5.48	5.25	4.95	4.63	4.99	4.45	3.99	3.38	2.75	2.43	2.19	1.95	1.74	1.55	1.37	1.21	1.07	0.94	0.83	0.72	0.63	0.54	0.47	0.41	0.35	0.3	0.25	0.22	0.19	0.16	0.14	0.12	0.11	0.09	0.08	0.08	0.07	0.07	0.06	0.06	0.06	0.05	0.05	0.05
		Sample 10	4.59	4.66	5.04	5.32	5.62	4.97	4.99	5.47	4.56	4.15	3.4	2.72	2.37	2.14	1.91	1.7	1.52	1.35	1.2	1.07	0.94	0.83	0.73	0.64	0.56	0.49	0.43	0.37	0.32	0.28	0.24	0.21	0.19	0.17	0.15	0.13	0.12	0.11	0.1	0.09	0.09	0.08	0.08	0.07	0.07	0.06	0.06
		Sample 11	4.25	4.51	4.58	4.69	5.01	4.5	4.93	4.6	4.19	3.75	3.15	2.65	2.35	2.12	1.89	1.69	1.51	1.34	1.2	1.07	0.95	0.84	0.75	0.66	0.58	0.51	0.45	0.39	0.34	0.3	0.26	0.23	0.2	0.18	0.16	0.14	0.13	0.12	0.11	0.1	0.09	0.08	0.08	0.07	0.06	0.06	0.05
		Sample 12	4.64	5.07	5.36	5.57	5.61	5.06	5.94	5.26	4.75	4.38	3.69	3.07	2.71	2.44	2.18	1.95	1.74	1.55	1.37	1.22	1.07	0.94	0.84	0.74	0.64	0.57	0.49	0.43	0.37	0.32	0.28	0.25	0.22	0.19	0.17	0.15	0.14	0.12	0.11	0.11	0.1	0.09	0.09	0.08	0.08	0.07	0.07
		Sample 13	4.72	5.59	5.3	5.1	5.23	4.81	5.11	4.9	4.36	3.9	3.3	2.76	2.44	2.2	1.96	1.76	1.57	1.4	1.25	1.11	0.98	0.86	0.75	0.66	0.57	0.5	0.44	0.38	0.32	0.28	0.24	0.21	0.18	0.16	0.14	0.12	0.11	0.1	0.1	0.09	0.08	0.08	0.07	0.07	0.07	0.06	0.06
		Sample 14	4.68	5.38	5.48	5.46	5.66	4.91	5.71	5.25	4.62	4.22	3.48	2.89	2.56	2.32	2.07	1.84	1.63	1.44	1.28	1.13	0.99	0.86	0.76	0.66	0.57	0.49	0.43	0.37	0.31	0.26	0.22	0.19	0.17	0.14	0.12	0.11	0.1	0.09	0.08	0.07	0.07	0.07	0.06	0.06	0.05	0.05	0.05
		Sample 15	4.33	4.93	5.23	5.48	5.56	4.96	5.59	5.05	4.48	3.89	3.21	2.61	2.28	2.03	1.81	1.61	1.44	1.28	1.13	0.99	0.87	0.76	0.67	0.58	0.5	0.43	0.38	0.32	0.27	0.23	0.2	0.17	0.15	0.13	0.11	0.1	0.09	0.08	0.07	0.07	0.06	0.06	0.06	0.05	0.05	0.05	0.05
		Sample 16	4.11	4.86	4.67	5.13	5.4	5.01	5.35	4.81	4.47	4.14	3.4	2.82	2.49	2.25	2.01	1.78	1.58	1.41	1.25	1.1	0.97	0.86	0.76	0.67	0.58	0.51	0.44	0.38	0.33	0.29	0.25	0.22	0.19	0.17	0.15	0.13	0.12	0.11	0.1	0.09	0.09	0.08	0.07	0.07	0.06	0.06	0.05
		Sample 17	5.3	5.83	5.6	5.53	5.53	5.31	5.56	5.44	4.98	4.64	3.84	3.26	2.84	2.57	2.3	2.05	1.82	1.62	1.43	1.27	1.12	0.98	0.87	0.76	0.66	0.58	0.51	0.44	0.38	0.33	0.28	0.25	0.22	0.19	0.17	0.15	0.13	0.12	0.11	0.1	0.09	0.09	0.08	0.08	0.07	0.07	0.06
		Sample 18	5	5.38	5.84	5.97	5.45	5.1	5.59	5.5	4.96	4.5	3.82	3.14	2.75	2.48	2.21	1.96	1.74	1.54	1.37	1.21	1.07	0.93	0.82	0.71	0.61	0.53	0.46	0.39	0.33	0.28	0.24	0.21	0.18	0.15	0.13	0.11	0.1	0.09	0.08	0.08	0.07	0.06	0.06	0.06	0.05	0.05	0.05
		Sample 19	5	5.41	5.1	5.22	5.72	5.25	5.94	5.34	4.8	4.61	3.88	3.22	2.82	2.54	2.26	2.01	1.79	1.59	1.4	1.24	1.09	0.95	0.84	0.73	0.64	0.56	0.49	0.42	0.36	0.31	0.27	0.23	0.2	0.17	0.15	0.13	0.12	0.11	0.1	0.09	0.08	0.08	0.08	0.07	0.07	0.06	0.06
		Sample 20	4.31	4.64	4.45	4.53	4.56	4.44	4.67	4.38	4.04	3.61	3	2.44	2.12	1.88	1.64	1.43	1.26	1.1	0.96	0.84	0.73	0.63	0.55	0.47	0.4	0.34	0.29	0.25	0.21	0.18	0.15	0.13	0.11	0.1	0.09	0.08	0.07	0.06	0.06	0.05	0.05	0.05	0.04	0.04	0.04	0.04	0.03
		Sample 21	4.29	4.84	4.92	5.45	5.6	4.71	5.25	4.68	4.37	3.86	3.2	2.63	2.29	2.06	1.83	1.62	1.43	1.27	1.13	1	0.88	0.77	0.68	0.59	0.52	0.46	0.4	0.35	0.3	0.26	0.23	0.2	0.18	0.16	0.14	0.13	0.12	0.11	0.1	0.09	0.09	0.08	0.08	0.07	0.06	0.06	0.05
		Sample 22	4.35	4.29	4.76	4.91	4.59	4.32	5.02	4.5	4.22	3.8	3.13	2.57	2.26	2.03	1.8	1.6	1.42	1.26	1.12	1	0.88	0.77	0.67	0.59	0.51	0.45	0.39	0.33	0.28	0.24	0.21	0.18	0.16	0.14	0.12	0.11	0.1	0.09	0.08	0.08	0.07	0.07	0.07	0.06	0.06	0.06	0.05
		Sample 23	4.25	4.57	4.52	4.67	4.64	4.46	4.43	4.49	4.26	3.72	3.15	2.6	2.29	2.06	1.84	1.62	1.44	1.27	1.12	0.99	0.86	0.76	0.66	0.58	0.5	0.44	0.38	0.33	0.28	0.25	0.21	0.19	0.16	0.14	0.13	0.12	0.11	0.1	0.09	0.09	0.08	0.08	0.07	0.07	0.07	0.06	0.06
		Sample 24	4.09	4.48	5.08	5.13	5.27	4.67	5.21	4.69	4.16	3.66	2.98	2.38	2.06	1.84	1.63	1.44	1.28	1.12	0.99	0.88	0.77	0.67	0.59	0.51	0.44	0.38	0.33	0.28	0.24	0.21	0.18	0.16	0.14	0.12	0.11	0.1	0.09	0.08	0.07	0.07	0.06	0.06	0.06	0.05	0.05	0.05	0.05
		Sample 25	4.35	5	5.04	5.12	5.26	4.68	4.95	4.53	4.33	3.7	3.08	2.5	2.16	1.92	1.7	1.5	1.32	1.16	1.02	0.9	0.79	0.68	0.6	0.51	0.44	0.38	0.33	0.28	0.24	0.21	0.18	0.15	0.13	0.12	0.1	0.09	0.08	0.07	0.07	0.07	0.06	0.06	0.06	0.06	0.05	0.05	0.05
[truncated: 22 more columns]

## Sheet: PET-CS
Shade (℃, PH)		Wavelength (nm)	360	365	370	375	380	385	390	395	400	405	410	415	420	425	430	435	440	445	450	455	460	465	470	475	480	485	490	495	500	505	510	515	520	525	530	535	540	545	550	555	560	565	570	575	580	585	590
		Sample 1	4.06	4.1	4.92	4.96	5.09	4.63	4.85	5.09	4.68	4.58	4.27	3.87	3.53	3.18	2.78	2.42	2.11	1.82	1.57	1.35	1.18	1.03	0.91	0.81	0.71	0.63	0.56	0.49	0.43	0.38	0.34	0.3	0.27	0.24	0.21	0.19	0.18	0.16	0.16	0.15	0.14	0.14	0.14	0.13	0.13	0.13	0.12
		Sample 2	3.72	4.82	4.49	4.58	4.67	4.61	5.43	4.83	4.65	4.51	4.27	3.86	3.47	3.09	2.69	2.33	2.02	1.73	1.48	1.27	1.09	0.95	0.83	0.73	0.64	0.57	0.5	0.44	0.39	0.35	0.32	0.28	0.26	0.23	0.22	0.2	0.18	0.17	0.16	0.15	0.14	0.13	0.12	0.11	0.1	0.09	0.08
		Sample 3	4.26	5.13	4.96	4.72	4.63	4.7	5.25	5.29	4.99	4.7	4.37	4	3.65	3.23	2.8	2.42	2.09	1.79	1.53	1.32	1.14	0.98	0.87	0.76	0.67	0.6	0.54	0.48	0.43	0.39	0.35	0.32	0.29	0.27	0.25	0.24	0.22	0.21	0.21	0.2	0.19	0.18	0.18	0.17	0.16	0.16	0.15
		Sample 4	4.15	4.78	5.22	4.91	5.07	4.73	5.24	4.99	4.68	4.41	4.11	3.71	3.34	2.97	2.56	2.2	1.88	1.59	1.35	1.15	0.98	0.83	0.72	0.63	0.54	0.47	0.41	0.35	0.31	0.27	0.23	0.21	0.18	0.16	0.15	0.13	0.12	0.12	0.11	0.1	0.1	0.1	0.09	0.09	0.09	0.08	0.08
		Sample 5	4.31	5.15	5.26	5.48	5.13	4.77	6.18	5.87	5.25	5.01	4.7	4.27	3.88	3.42	2.93	2.5	2.13	1.79	1.5	1.27	1.07	0.91	0.79	0.68	0.58	0.5	0.43	0.37	0.32	0.28	0.24	0.21	0.18	0.16	0.14	0.13	0.12	0.11	0.1	0.09	0.09	0.09	0.08	0.08	0.07	0.07	0.07
		Sample 6	4.23	4.88	4.72	4.85	4.9	4.75	5.58	5.29	5.04	4.73	4.46	4.02	3.7	3.34	2.94	2.57	2.24	1.93	1.66	1.43	1.25	1.09	0.97	0.86	0.75	0.67	0.59	0.52	0.47	0.41	0.37	0.33	0.3	0.27	0.24	0.22	0.21	0.19	0.19	0.18	0.18	0.17	0.17	0.16	0.16	0.15	0.15
		Sample 7	4.15	4.54	4.49	4.44	4.55	4.35	5.13	4.65	4.31	4.23	3.98	3.65	3.33	2.98	2.61	2.28	1.98	1.71	1.47	1.27	1.1	0.95	0.84	0.74	0.65	0.57	0.51	0.45	0.39	0.35	0.31	0.27	0.24	0.22	0.19	0.18	0.16	0.15	0.14	0.13	0.12	0.11	0.11	0.1	0.1	0.09	0.08
		Sample 8	3.75	4.44	4.72	4.67	4.73	4.43	5.06	5.27	4.73	4.52	4.27	3.86	3.46	3.07	2.66	2.29	1.96	1.67	1.42	1.22	1.05	0.91	0.79	0.7	0.61	0.54	0.47	0.41	0.37	0.32	0.29	0.25	0.22	0.2	0.18	0.16	0.15	0.14	0.13	0.12	0.12	0.11	0.1	0.1	0.09	0.09	0.08
		Sample 9	4.52	5.26	5.05	5.1	5.42	5.23	5.92	6.04	5.09	5.11	4.86	4.44	4.02	3.59	3.12	2.7	2.32	1.98	1.7	1.45	1.25	1.09	0.96	0.85	0.75	0.67	0.59	0.53	0.47	0.42	0.37	0.33	0.3	0.27	0.24	0.22	0.2	0.18	0.17	0.16	0.15	0.14	0.13	0.12	0.11	0.11	0.1
		Sample 10	4.46	5.23	5.05	5	5.16	5.08	5.43	5.95	5.51	5.14	4.79	4.35	3.96	3.54	3.08	2.64	2.26	1.91	1.62	1.37	1.16	1	0.87	0.76	0.66	0.58	0.5	0.44	0.38	0.33	0.29	0.25	0.22	0.19	0.17	0.15	0.14	0.12	0.12	0.11	0.1	0.09	0.09	0.08	0.08	0.07	0.07
		Sample 11	4.51	5.15	4.87	5.12	5.04	4.82	5.42	5.08	4.9	4.55	4.23	3.84	3.54	3.17	2.77	2.39	2.06	1.77	1.51	1.29	1.1	0.96	0.84	0.74	0.65	0.57	0.5	0.44	0.39	0.35	0.31	0.27	0.25	0.22	0.2	0.18	0.17	0.16	0.15	0.14	0.13	0.12	0.11	0.11	0.1	0.09	0.09
		Sample 12	4.14	4.61	4.63	4.98	5.07	4.58	5.28	5.18	4.77	4.59	4.4	4.01	3.63	3.24	2.82	2.43	2.09	1.78	1.52	1.29	1.11	0.96	0.84	0.74	0.64	0.56	0.49	0.43	0.37	0.33	0.29	0.25	0.23	0.2	0.18	0.16	0.15	0.14	0.13	0.12	0.11	0.11	0.1	0.09	0.09	0.08	0.08
		Sample 13	4.65	5.27	5.32	5.55	5.84	5.71	5.95	5.95	5.71	5.29	4.98	4.56	4.07	3.61	3.13	2.69	2.31	1.96	1.67	1.42	1.21	1.04	0.91	0.8	0.7	0.62	0.54	0.47	0.42	0.37	0.33	0.29	0.26	0.24	0.21	0.19	0.18	0.16	0.15	0.14	0.13	0.12	0.12	0.11	0.1	0.09	0.09
		Sample 14	3.97	4.78	5.07	4.85	4.79	4.46	4.99	4.85	4.46	4.29	4.05	3.64	3.27	2.93	2.56	2.22	1.92	1.65	1.41	1.21	1.05	0.91	0.79	0.69	0.6	0.53	0.47	0.41	0.36	0.32	0.28	0.25	0.22	0.19	0.17	0.16	0.14	0.13	0.12	0.11	0.1	0.1	0.09	0.09	0.08	0.08	0.07
		Sample 15	4.28	4.72	4.91	4.78	4.75	4.55	5.65	5.47	4.77	4.71	4.5	4.01	3.65	3.25	2.8	2.42	2.09	1.79	1.53	1.3	1.11	0.95	0.83	0.72	0.62	0.54	0.47	0.41	0.35	0.3	0.27	0.23	0.21	0.18	0.16	0.14	0.13	0.12	0.11	0.1	0.1	0.09	0.09	0.08	0.08	0.07	0.07
		Sample 16	4.22	4.43	4.89	4.79	4.71	4.32	4.92	4.97	4.77	4.55	4.21	3.86	3.58	3.21	2.8	2.44	2.13	1.82	1.56	1.34	1.15	1	0.87	0.76	0.66	0.57	0.5	0.43	0.38	0.33	0.29	0.26	0.23	0.2	0.18	0.16	0.15	0.14	0.13	0.12	0.11	0.11	0.1	0.09	0.09	0.08	0.08
		Sample 17	4.4	5.38	5.59	5.45	5.37	5.14	5.56	5.77	5.22	4.91	4.57	4.2	3.83	3.41	2.96	2.58	2.24	1.92	1.64	1.4	1.2	1.04	0.91	0.8	0.7	0.62	0.54	0.48	0.42	0.38	0.33	0.3	0.27	0.24	0.22	0.2	0.19	0.17	0.16	0.15	0.14	0.13	0.13	0.12	0.11	0.1	0.09
		Sample 18	4.01	4.62	4.48	4.75	4.46	4.1	5.19	4.9	4.29	4.02	3.79	3.42	3.11	2.78	2.43	2.11	1.83	1.57	1.34	1.14	0.98	0.85	0.74	0.65	0.56	0.49	0.42	0.37	0.32	0.28	0.24	0.21	0.19	0.16	0.15	0.13	0.12	0.11	0.1	0.09	0.09	0.09	0.08	0.08	0.07	0.07	0.07
		Sample 19	4.67	5.72	5.59	5.72	5.57	4.91	6.16	5.98	5.4	5.19	4.79	4.37	3.99	3.58	3.13	2.72	2.35	2	1.69	1.44	1.24	1.07	0.93	0.81	0.7	0.61	0.53	0.46	0.4	0.35	0.3	0.26	0.23	0.2	0.18	0.16	0.14	0.13	0.12	0.11	0.11	0.1	0.09	0.09	0.08	0.08	0.07
		Sample 20	4.71	5.01	5.01	4.92	5.21	4.83	5.83	5.54	5.2	4.91	4.54	4.16	3.75	3.33	2.9	2.5	2.15	1.83	1.56	1.33	1.14	0.98	0.85	0.74	0.64	0.56	0.48	0.42	0.36	0.32	0.28	0.24	0.21	0.19	0.17	0.15	0.13	0.12	0.11	0.1	0.1	0.09	0.09	0.08	0.08	0.07	0.07
		Sample 21	4.18	4.85	4.55	4.8	5	4.83	5.44	5.18	4.76	4.72	4.35	3.95	3.51	3.11	2.72	2.36	2.05	1.75	1.49	1.27	1.09	0.94	0.82	0.72	0.63	0.55	0.48	0.42	0.37	0.32	0.28	0.25	0.22	0.19	0.17	0.16	0.14	0.13	0.12	0.11	0.1	0.1	0.09	0.09	0.08	0.08	0.07
		Sample 22	4.54	5.42	5.04	4.8	4.78	4.51	5.28	5.37	5.02	4.61	4.27	3.86	3.53	3.14	2.71	2.34	2.03	1.75	1.5	1.29	1.12	0.97	0.85	0.74	0.64	0.56	0.49	0.43	0.37	0.32	0.28	0.25	0.22	0.19	0.17	0.15	0.14	0.12	0.11	0.11	0.1	0.09	0.09	0.08	0.08	0.07	0.07
		Sample 23	4.3	4.79	4.91	4.99	5.23	4.82	5.08	5.17	4.82	4.48	4.23	3.88	3.49	3.1	2.7	2.34	2.03	1.74	1.49	1.27	1.09	0.94	0.82	0.72	0.63	0.55	0.48	0.42	0.37	0.32	0.28	0.25	0.23	0.2	0.18	0.17	0.16	0.15	0.14	0.13	0.13	0.12	0.12	0.11	0.11	0.1	0.09
		Sample 24	4.25	5.08	5.31	5.4	5.3	4.91	5.54	5.4	5.09	5.03	4.84	4.35	3.92	3.49	3.02	2.59	2.22	1.88	1.59	1.34	1.14	0.98	0.85	0.73	0.63	0.55	0.47	0.41	0.35	0.31	0.26	0.23	0.2	0.17	0.15	0.14	0.12	0.11	0.1	0.1	0.09	0.09	0.08	0.08	0.07	0.07	0.06
		Sample 25	4.3	4.82	5.18	5.07	4.99	4.65	5.42	5.12	5.02	4.84	4.45	4.09	3.72	3.27	2.82	2.43	2.08	1.77	1.5	1.27	1.08	0.92	0.79	0.69	0.59	0.51	0.44	0.38	0.33	0.28	0.25	0.21	0.19	0.17	0.15	0.13	0.12	0.11	0.1	0.1	0.09	0.09	0.08	0.08	0.07	0.07	0.06
[truncated: 22 more columns]
