# Supplementary material for: Comparative studies targeting the best dyeing conditions for pure, blend and modified fabrics with novel nano-disperse reactive dyes and their biological activity
Source: Sci Rep. 2026 Jun 4;16:17374. doi: 10.1038/s41598-026-55597-4 (PMC13237350; doi:10.1038/s41598-026-55597-4)
Supplement: Supplementary file 3 — Supplementary Material 3 [file 41598_2026_55597_MOESM3_ESM.xlsx]

## Sheet: PET
Shade (℃, min, pH)		Wavelength (nm)	360	365	370	375	380	385	390	395	400	405	410	415	420	425	430	435	440	445	450	455	460	465	470	475	480	485	490	495	500	505	510	515	520	525	530	535	540	545	550	555	560	565	570	575	580	585	590
		Sample 1	4.64	4.71	4.62	4.47	4.67	5.07	5.69	4.86	4.27	4.24	3.85	3.56	3.31	3.01	2.69	2.4	2.13	1.87	1.65	1.44	1.27	1.12	0.99	0.87	0.76	0.67	0.6	0.53	0.47	0.41	0.37	0.33	0.29	0.26	0.23	0.21	0.19	0.18	0.17	0.16	0.16	0.15	0.15	0.15	0.14	0.14	0.14
		Sample 2	4.55	4.99	4.68	4.69	4.68	4.9	5.24	5	4.48	4.28	3.82	3.59	3.34	3.04	2.71	2.43	2.16	1.91	1.68	1.47	1.29	1.13	0.99	0.88	0.77	0.68	0.6	0.53	0.47	0.42	0.37	0.33	0.29	0.26	0.23	0.21	0.19	0.18	0.17	0.16	0.16	0.15	0.15	0.15	0.14	0.14	0.14
		Sample 3	4.79	4.76	4.65	4.68	4.56	4.72	4.76	4.53	4.21	4.18	3.85	3.55	3.23	2.92	2.6	2.32	2.07	1.82	1.59	1.38	1.21	1.06	0.93	0.82	0.72	0.63	0.56	0.5	0.44	0.39	0.34	0.31	0.27	0.24	0.22	0.2	0.18	0.17	0.16	0.16	0.15	0.15	0.15	0.14	0.14	0.14	0.14
		Sample 4	5.11	5.68	4.4	4.41	4.78	5.21	5.41	5.24	4.64	4.56	4.16	3.81	3.5	3.16	2.8	2.49	2.21	1.94	1.69	1.47	1.29	1.13	0.99	0.87	0.76	0.67	0.59	0.52	0.46	0.41	0.36	0.32	0.28	0.25	0.22	0.2	0.19	0.17	0.17	0.16	0.15	0.15	0.15	0.14	0.14	0.14	0.13
		Sample 5	5.4	5.44	4.96	4.91	5.09	5.23	5.34	5.17	4.63	4.54	4.26	3.93	3.59	3.28	2.94	2.64	2.35	2.07	1.82	1.59	1.4	1.21	1.07	0.95	0.83	0.73	0.65	0.57	0.5	0.44	0.39	0.35	0.31	0.27	0.24	0.22	0.2	0.19	0.18	0.17	0.16	0.16	0.15	0.15	0.14	0.14	0.14
		Sample 6	4.73	4.78	4.34	4.41	4.69	4.78	4.75	4.86	4.36	4.22	3.95	3.65	3.38	3.07	2.72	2.43	2.16	1.9	1.67	1.46	1.27	1.12	0.98	0.87	0.76	0.67	0.6	0.53	0.47	0.41	0.37	0.32	0.29	0.26	0.23	0.21	0.19	0.18	0.17	0.16	0.16	0.15	0.15	0.15	0.14	0.14	0.14
		Sample 7	4.73	4.58	4.47	4.5	4.8	4.87	5.19	4.59	4.25	4.11	3.77	3.46	3.21	2.93	2.63	2.35	2.09	1.84	1.61	1.41	1.24	1.09	0.96	0.85	0.74	0.65	0.58	0.51	0.45	0.4	0.36	0.31	0.28	0.25	0.23	0.2	0.19	0.18	0.17	0.16	0.15	0.15	0.15	0.15	0.14	0.14	0.14
		Sample 8	4.94	5.3	4.9	5.07	5.03	5.29	5.21	5.23	4.71	4.66	4.28	4.02	3.72	3.36	2.99	2.66	2.37	2.08	1.81	1.57	1.38	1.2	1.06	0.93	0.81	0.72	0.63	0.56	0.49	0.43	0.38	0.34	0.3	0.27	0.24	0.21	0.19	0.18	0.17	0.16	0.15	0.15	0.15	0.14	0.14	0.14	0.14
		Sample 9	5.39	6.18	5.12	4.96	5.23	5.64	5.59	5.55	4.94	4.99	4.61	4.25	3.94	3.62	3.26	2.91	2.59	2.29	2.01	1.76	1.55	1.35	1.19	1.05	0.92	0.82	0.73	0.64	0.57	0.5	0.45	0.39	0.35	0.31	0.28	0.25	0.23	0.21	0.19	0.18	0.18	0.17	0.17	0.16	0.16	0.15	0.15
		Sample 10	5.21	5.56	5.48	4.92	5.2	5.62	6.07	5.99	5.21	5.01	4.69	4.32	4.04	3.68	3.28	2.94	2.63	2.32	2.02	1.76	1.55	1.35	1.19	1.05	0.92	0.81	0.72	0.63	0.56	0.5	0.44	0.38	0.34	0.3	0.27	0.24	0.22	0.2	0.19	0.18	0.17	0.17	0.16	0.16	0.15	0.15	0.15
		Sample 11	5.04	4.66	4.66	5.03	5.06	5.6	5.42	5.7	5.08	4.84	4.42	4.21	3.87	3.52	3.16	2.84	2.55	2.26	1.99	1.73	1.51	1.32	1.17	1.03	0.9	0.8	0.7	0.62	0.55	0.49	0.43	0.38	0.34	0.3	0.27	0.24	0.22	0.2	0.19	0.18	0.17	0.17	0.16	0.16	0.15	0.15	0.14
		Sample 12	5.71	5.75	5.12	5.15	5.4	5.74	6.32	6.01	5.18	5.53	5.09	4.66	4.33	3.95	3.53	3.17	2.84	2.53	2.23	1.96	1.72	1.51	1.33	1.19	1.05	0.93	0.83	0.73	0.65	0.58	0.51	0.46	0.4	0.36	0.32	0.28	0.26	0.24	0.22	0.2	0.19	0.19	0.18	0.17	0.17	0.16	0.16
		Sample 13	5	5	5.35	5	5.23	5.48	5.17	5.27	4.45	4.33	4.12	3.83	3.56	3.23	2.87	2.57	2.29	2.03	1.78	1.55	1.37	1.2	1.05	0.93	0.81	0.72	0.63	0.56	0.49	0.43	0.38	0.34	0.3	0.27	0.24	0.22	0.2	0.18	0.17	0.16	0.16	0.15	0.15	0.15	0.14	0.14	0.14
		Sample 14	5.62	4.54	4.95	5.16	5.11	5	5.15	5.18	4.81	4.72	4.22	3.85	3.59	3.26	2.88	2.58	2.31	2.05	1.8	1.56	1.37	1.2	1.06	0.93	0.82	0.72	0.64	0.57	0.5	0.44	0.39	0.35	0.31	0.27	0.24	0.22	0.2	0.19	0.18	0.17	0.16	0.16	0.15	0.15	0.15	0.14	0.14
		Sample 15	4.74	4.9	4.62	4.61	4.75	4.79	4.73	5.09	4.5	4.4	4.01	3.71	3.42	3.13	2.8	2.51	2.24	1.97	1.73	1.5	1.32	1.15	1.02	0.9	0.79	0.69	0.61	0.54	0.48	0.42	0.38	0.33	0.3	0.26	0.24	0.21	0.19	0.18	0.17	0.16	0.16	0.15	0.15	0.15	0.14	0.14	0.14
		Sample 16	6.26	6.21	5.75	5.48	5.59	5.92	5.89	5.78	5.33	5.22	4.89	4.59	4.26	3.89	3.47	3.11	2.78	2.46	2.16	1.9	1.67	1.45	1.28	1.13	0.99	0.88	0.77	0.68	0.6	0.53	0.47	0.42	0.37	0.33	0.29	0.26	0.23	0.21	0.2	0.19	0.18	0.17	0.17	0.16	0.16	0.15	0.15
		Sample 17	7.3	7.49	7.59	7.32	7.55	7.73	7.39	8.21	7.61	7.65	7.08	6.67	6.16	5.56	4.92	4.34	3.79	3.28	2.83	2.43	2.09	1.81	1.57	1.37	1.18	1.04	0.91	0.79	0.69	0.6	0.52	0.45	0.39	0.33	0.29	0.26	0.23	0.21	0.19	0.18	0.17	0.17	0.16	0.16	0.15	0.15	0.15
		Sample 18	7.46	7	7.07	7.41	7.54	8.53	8.4	8.62	8.12	7.82	7.29	6.78	6.24	5.66	5	4.43	3.89	3.37	2.9	2.49	2.15	1.85	1.61	1.4	1.21	1.06	0.93	0.81	0.71	0.61	0.53	0.46	0.4	0.35	0.3	0.27	0.24	0.22	0.2	0.19	0.18	0.17	0.17	0.16	0.16	0.16	0.15
		Sample 19	7.51	7.3	7.03	7.42	6.74	7.39	8.45	8.04	7.31	7.84	7.25	6.6	6.04	5.46	4.78	4.22	3.72	3.22	2.76	2.36	2.03	1.75	1.52	1.32	1.14	0.99	0.87	0.76	0.66	0.57	0.5	0.43	0.37	0.32	0.28	0.24	0.22	0.2	0.19	0.17	0.17	0.16	0.16	0.15	0.15	0.14	0.14
		Sample 20	7.62	9.67	8.18	8.26	8.29	9.59	8.14	9.23	8.33	8.19	7.51	7.04	6.59	5.95	5.24	4.61	4.02	3.47	2.97	2.53	2.17	1.87	1.63	1.42	1.23	1.07	0.94	0.82	0.71	0.62	0.54	0.46	0.4	0.35	0.3	0.26	0.23	0.21	0.2	0.19	0.18	0.17	0.17	0.16	0.15	0.15	0.15
		Sample 21	7.86	7.18	7.62	7.05	6.85	8.25	8.85	8.38	7.4	7.54	7.42	6.87	6.47	5.88	5.17	4.56	4.01	3.48	2.99	2.57	2.22	1.92	1.67	1.45	1.25	1.09	0.95	0.82	0.72	0.63	0.54	0.47	0.41	0.35	0.3	0.26	0.23	0.21	0.2	0.18	0.17	0.17	0.16	0.16	0.15	0.15	0.14
		Sample 22	8.44	9.21	7.81	7.72	8.24	8.81	8.15	8.69	7.74	8.4	7.46	7.1	6.65	6.04	5.33	4.72	4.15	3.61	3.1	2.65	2.29	1.97	1.72	1.5	1.29	1.13	0.99	0.86	0.75	0.65	0.57	0.49	0.42	0.36	0.32	0.28	0.25	0.22	0.21	0.19	0.18	0.18	0.17	0.16	0.16	0.15	0.15
		Sample 23	8.16	8.99	7.72	7.16	8.08	7.68	8.21	8.37	7.75	7.53	6.86	6.54	6.07	5.52	4.86	4.28	3.78	3.29	2.85	2.45	2.12	1.81	1.57	1.37	1.18	1.04	0.91	0.79	0.69	0.6	0.52	0.45	0.39	0.33	0.29	0.25	0.23	0.21	0.19	0.18	0.17	0.17	0.16	0.16	0.15	0.15	0.14
		Sample 24	8	7.8	6.65	7.9	7.25	8.29	8.59	8.9	8.02	8.07	7.51	6.94	6.46	5.87	5.14	4.48	3.88	3.35	2.88	2.45	2.1	1.8	1.56	1.35	1.17	1.03	0.9	0.79	0.69	0.6	0.52	0.45	0.39	0.33	0.29	0.25	0.22	0.2	0.19	0.18	0.17	0.16	0.16	0.15	0.15	0.15	0.14
		Sample 25	7.33	8.18	6.26	6.97	7.23	8.08	8.21	8.39	7.63	8.38	7.6	7.18	6.59	5.95	5.21	4.6	4.04	3.53	3.04	2.59	2.24	1.93	1.68	1.46	1.26	1.1	0.96	0.84	0.73	0.64	0.55	0.48	0.41	0.35	0.31	0.27	0.24	0.22	0.2	0.19	0.18	0.17	0.17	0.16	0.16	0.15	0.15
		Sample 26	9.5	8.93	8.01	7.8	8.9	8.76	8.86	9.32	8.86	9.3	8.73	8.12	7.51	6.85	6.08	5.4	4.78	4.16	3.58	3.08	2.64	2.27	1.98	1.72	1.48	1.3	1.14	1	0.87	0.76	0.66	0.57	0.49	0.42	0.37	0.32	0.28	0.25	0.23	0.22	0.2	0.2	0.19	0.18	0.17	0.17	0.16
		Sample 27	8.87	7.22	7.21	7.24	8.05	8.43	7.96	8.54	7.39	7.99	7.39	6.92	6.37	5.8	5.14	4.53	3.97	3.44	2.96	2.54	2.18	1.88	1.63	1.41	1.21	1.06	0.93	0.81	0.71	0.61	0.53	0.46	0.4	0.34	0.3	0.26	0.23	0.21	0.19	0.18	0.17	0.17	0.16	0.16	0.15	0.15	0.14
		Sample 28	8.96	8.79	7.88	7.25	7.76	8.15	9.55	8.89	8.24	8.47	7.96	7.44	6.9	6.25	5.5	4.85	4.25	3.66	3.13	2.69	2.34	2	1.74	1.5	1.3	1.14	1	0.87	0.76	0.66	0.57	0.5	0.43	0.37	0.32	0.28	0.25	0.22	0.21	0.19	0.18	0.18	0.17	0.16	0.16	0.15	0.15
		Sample 29	8.06	7.82	8.07	7.54	8.14	9.11	10.41	9.37	8.05	8.63	8.03	7.64	7.06	6.48	5.71	5.05	4.49	3.94	3.43	2.95	2.56	2.2	1.93	1.7	1.47	1.29	1.13	1	0.88	0.77	0.67	0.58	0.51	0.44	0.38	0.34	0.3	0.27	0.24	0.23	0.21	0.2	0.2	0.19	0.18	0.17	0.17
		Sample 30	8.47	7.53	7.79	7.66	8.62	8.71	8.56	9.59	8.14	8.89	8.44	7.9	7.24	6.65	5.97	5.33	4.71	4.12	3.57	3.07	2.67	2.31	2.02	1.76	1.52	1.33	1.17	1.03	0.9	0.79	0.69	0.6	0.52	0.45	0.39	0.34	0.3	0.27	0.25	0.23	0.21	0.2	0.19	0.18	0.18	0.17	0.16
		Sample 31	7.71	7.16	7.45	8.08	8.07	8.5	8.71	8.52	7.62	8.29	7.71	7.13	6.6	6.07	5.39	4.76	4.18	3.65	3.16	2.73	2.35	2.01	1.75	1.53	1.32	1.15	1.01	0.88	0.76	0.66	0.58	0.5	0.44	0.37	0.33	0.28	0.25	0.23	0.21	0.2	0.19	0.18	0.17	0.17	0.16	0.16	0.15
		Sample 32	7.95	7.31	7.32	7.29	8.36	9.25	9.55	8.64	7.81	8.28	7.57	7.31	6.81	6.17	5.45	4.82	4.24	3.68	3.16	2.68	2.29	1.98	1.72	1.5	1.3	1.13	0.99	0.87	0.76	0.66	0.57	0.5	0.43	0.37	0.32	0.28	0.25	0.22	0.21	0.19	0.18	0.17	0.17	0.16	0.16	0.15	0.15
		Sample 33	10.02	10.9	11.94	11.05	12.1	13.58	14.81	12.22	11.9	14.21	12.86	12.28	11.56	10.87	9.82	8.8	7.8	6.81	5.85	4.95	4.19	3.55	3.02	2.58	2.19	1.9	1.64	1.42	1.22	1.04	0.89	0.76	0.65	0.54	0.46	0.39	0.33	0.29	0.26	0.23	0.21	0.2	0.19	0.18	0.17	0.17	0.16
		Sample 34	12.84	11.89	11.9	11.45	12.38	11.52	11.21	12.53	12.22	13.21	12.26	12.1	11.72	10.74	9.53	8.52	7.51	6.5	5.52	4.64	3.97	3.34	2.83	2.42	2.05	1.76	1.52	1.31	1.12	0.96	0.82	0.7	0.59	0.49	0.42	0.35	0.3	0.27	0.24	0.22	0.21	0.19	0.18	0.18	0.17	0.16	0.16
		Sample 35	10.36	9.84	9.62	9.71	12.4	12.48	13.05	12.73	11.98	13.36	12.75	12.04	11.62	10.9	9.92	8.99	8.01	6.92	5.92	5.05	4.3	3.63	3.09	2.63	2.22	1.92	1.66	1.44	1.24	1.06	0.91	0.77	0.65	0.55	0.46	0.39	0.33	0.29	0.26	0.23	0.22	0.2	0.19	0.18	0.18	0.17	0.16
		Sample 36	12.11	13.22	10.28	10.52	10.15	12.31	15.02	14.24	10.98	12.33	11.68	11.58	10.79	10.08	9.11	8.19	7.23	6.22	5.29	4.49	3.85	3.25	2.77	2.38	2.02	1.76	1.52	1.32	1.14	0.99	0.84	0.72	0.61	0.51	0.44	0.37	0.32	0.28	0.26	0.23	0.21	0.2	0.19	0.18	0.18	0.17	0.16
		Sample 37	12.34	12.56	10.03	11.23	11.17	11.64	13.73	15.92	11.5	13.39	13.02	12.36	11.67	10.64	9.43	8.43	7.45	6.47	5.51	4.63	3.94	3.31	2.83	2.43	2.06	1.78	1.53	1.32	1.13	0.97	0.83	0.7	0.6	0.5	0.42	0.36	0.31	0.27	0.24	0.22	0.21	0.2	0.19	0.18	0.17	0.16	0.16
		Sample 38	11.11	11.69	9.91	10.32	10.79	12.99	16.82	16.1	11.97	13.27	12.71	12.36	12.17	11.37	10.15	9.12	8.14	7.14	6.14	5.18	4.38	3.68	3.15	2.71	2.31	1.99	1.72	1.49	1.28	1.1	0.94	0.8	0.68	0.57	0.48	0.4	0.35	0.3	0.27	0.24	0.22	0.21	0.2	0.18	0.18	0.17	0.16
		Sample 39	13.52	14.57	10.07	10.39	12.06	14.22	13.01	14.6	12.26	14.72	13.32	12.46	11.99	11.29	10.15	9.13	8.05	6.99	5.93	4.99	4.26	3.59	3.07	2.64	2.24	1.93	1.67	1.44	1.24	1.06	0.91	0.77	0.66	0.55	0.46	0.39	0.34	0.3	0.27	0.24	0.22	0.21	0.2	0.19	0.18	0.17	0.16
		Sample 40	13.11	11.52	9.68	10.76	12.78	12.31	11.3	12.64	11.2	12.96	12.15	12.36	12.05	11.14	9.97	9.03	8.09	7	5.92	4.98	4.26	3.57	3.02	2.58	2.19	1.89	1.64	1.42	1.21	1.04	0.89	0.75	0.64	0.53	0.45	0.38	0.32	0.28	0.25	0.23	0.21	0.2	0.19	0.18	0.17	0.16	0.16
		Sample 41	12.25	13.19	10.86	9.67	10.53	12.4	14.35	13.15	11.17	12.94	12.44	11.83	11.42	10.61	9.45	8.45	7.44	6.44	5.48	4.61	3.94	3.34	2.87	2.47	2.11	1.83	1.58	1.38	1.19	1.02	0.88	0.75	0.63	0.52	0.44	0.37	0.31	0.27	0.24	0.22	0.2	0.19	0.18	0.17	0.16	0.16	0.15
		Sample 42	13.6	12.34	10.44	10.92	11.98	13.23	13.42	14.3	11.99	13.6	12.94	12.92	12.08	11.19	10.1	9.05	8.02	6.91	5.88	4.95	4.18	3.55	3.04	2.61	2.22	1.92	1.65	1.42	1.22	1.04	0.89	0.76	0.64	0.53	0.45	0.38	0.32	0.28	0.25	0.23	0.21	0.2	0.19	0.18	0.17	0.16	0.16
		Sample 43	12.3	12.88	11.4	9.76	10.43	11.94	12.85	13.11	12.18	12.55	12.2	12.02	11.49	10.75	9.71	8.73	7.73	6.68	5.67	4.78	4.06	3.43	2.9	2.48	2.11	1.82	1.57	1.36	1.17	1	0.85	0.72	0.61	0.51	0.43	0.36	0.31	0.28	0.25	0.22	0.21	0.2	0.19	0.18	0.17	0.16	0.16
		Sample 44	13.62	10.7	10.71	11.06	11.19	12.9	15.13	12.86	11.97	14.33	12.95	12.42	11.96	11.51	10.48	9.35	8.22	7.1	6.05	5.1	4.32	3.65	3.1	2.63	2.23	1.93	1.66	1.43	1.23	1.06	0.91	0.77	0.65	0.54	0.46	0.38	0.33	0.29	0.26	0.23	0.21	0.2	0.19	0.18	0.17	0.17	0.16
		Sample 45	11.14	12.64	9.33	10.38	12.62	12.72	14.2	11.99	14.28	13.43	14.16	13	12.11	11.26	10.03	8.95	7.94	6.94	5.94	4.97	4.15	3.52	3.02	2.58	2.19	1.9	1.64	1.41	1.21	1.04	0.89	0.76	0.64	0.54	0.46	0.39	0.33	0.29	0.26	0.24	0.22	0.21	0.19	0.19	0.18	0.17	0.17
		Sample 46	10.73	9.95	10.67	10.99	15.41	14.23	15.34	13.01	14.26	14.03	13.01	12.8	12.67	12.08	10.72	9.38	8.17	7.08	6.09	5.17	4.34	3.66	3.13	2.67	2.27	1.97	1.7	1.46	1.26	1.08	0.93	0.78	0.66	0.55	0.47	0.4	0.34	0.3	0.27	0.24	0.22	0.21	0.2	0.19	0.18	0.17	0.17
		Sample 47	10.76	9.92	11.55	11.71	13.07	11.66	12.75	11	11.48	12.93	13.45	12.42	11.72	11.05	9.87	8.68	7.55	6.55	5.62	4.78	4.01	3.38	2.91	2.49	2.1	1.81	1.56	1.35	1.16	0.99	0.84	0.71	0.6	0.5	0.42	0.36	0.31	0.27	0.24	0.22	0.2	0.19	0.18	0.17	0.17	0.16	0.15
		Sample 48	9.44	11.27	9.22	10.27	11.34	11.9	15.92	12.61	13.41	13.14	12.37	11.94	11.4	10.78	9.65	8.41	7.29	6.22	5.27	4.43	3.73	3.16	2.72	2.33	1.99	1.72	1.49	1.29	1.11	0.95	0.82	0.69	0.58	0.49	0.41	0.35	0.3	0.26	0.24	0.21	0.2	0.19	0.18	0.17	0.16	0.16	0.15
		Sample 49	8.42	11.17	10.13	11.42	12.74	13.25	15.24	14.82	15.37	14.28	14.42	13.64	13.07	12.74	11.72	10.49	9.31	8.11	7.01	6.01	5.01	4.24	3.66	3.14	2.66	2.3	1.98	1.7	1.46	1.25	1.06	0.9	0.75	0.62	0.53	0.44	0.37	0.33	0.29	0.26	0.24	0.22	0.21	0.2	0.19	0.18	0.17
		Sample 50	11.31	11.01	11.41	13.82	15.03	14.07	17.45	13.23	14.47	14.72	16.47	15.25	15.06	14.31	12.75	11.32	10.08	8.8	7.56	6.36	5.39	4.59	3.96	3.4	2.88	2.5	2.16	1.86	1.59	1.36	1.17	0.98	0.82	0.69	0.58	0.49	0.41	0.36	0.32	0.28	0.26	0.24	0.23	0.21	0.2	0.19	0.18
		Sample 51	11.98	12.86	11.03	12.84	15.56	13.34	14.03	13.05	15.24	14.77	14.3	13.94	13.26	12.57	11.38	10.07	8.79	7.55	6.44	5.51	4.67	3.96	3.4	2.93	2.5	2.17	1.88	1.62	1.38	1.18	1.01	0.85	0.71	0.59	0.49	0.41	0.35	0.3	0.27	0.24	0.22	0.21	0.19	0.18	0.18	0.17	0.16
		Sample 52	10.05	12.86	11.37	11.51	14.5	12.86	13.24	14.52	14.7	16	14.48	14.1	13.3	12.23	10.81	9.53	8.33	7.16	6.12	5.19	4.34	3.69	3.18	2.74	2.33	2.02	1.74	1.51	1.3	1.11	0.95	0.8	0.67	0.56	0.47	0.39	0.33	0.29	0.26	0.23	0.21	0.2	0.19	0.18	0.17	0.16	0.16
		Sample 53	11.06	12.55	11.07	10.32	14.22	14.42	15.3	15.32	15.99	14.18	15.75	15.11	15.06	14.33	12.89	11.61	10.3	8.96	7.66	6.52	5.53	4.7	4.04	3.47	2.96	2.57	2.21	1.91	1.64	1.4	1.2	1.01	0.85	0.71	0.59	0.5	0.42	0.36	0.32	0.29	0.26	0.24	0.23	0.21	0.2	0.2	0.19
		Sample 54	9.31	9.54	10.5	11.18	14.19	14.24	15.96	15.89	15.6	14.6	14.85	14.01	13.47	13.21	12.29	10.96	9.67	8.4	7.24	6.2	5.24	4.46	3.85	3.3	2.8	2.43	2.1	1.81	1.55	1.33	1.13	0.95	0.8	0.67	0.56	0.47	0.39	0.34	0.3	0.27	0.24	0.23	0.21	0.2	0.19	0.18	0.17
		Sample 55	8.66	8.79	12.75	11.73	14.5	14.46	15.87	12.99	14.03	14.27	14.17	13.62	12.71	11.95	10.78	9.46	8.26	7.15	6.14	5.18	4.32	3.68	3.18	2.74	2.34	2.03	1.76	1.52	1.31	1.12	0.96	0.81	0.68	0.56	0.47	0.39	0.33	0.29	0.25	0.23	0.21	0.2	0.19	0.18	0.17	0.16	0.16
		Sample 56	9.38	11.22	10.56	10.78	14.18	13.57	15.89	13.62	13.49	15.07	14.4	13.47	13.08	12.33	11	9.77	8.68	7.58	6.54	5.54	4.66	3.97	3.44	2.97	2.53	2.19	1.89	1.63	1.4	1.2	1.02	0.86	0.72	0.6	0.5	0.42	0.35	0.3	0.27	0.24	0.22	0.21	0.2	0.18	0.18	0.17	0.16
		Sample 57	10.52	11.68	11.86	12.11	13.01	13.93	17.02	14.54	16.06	17.6	18.3	16.36	15.33	14.62	13.39	12.08	10.75	9.49	8.29	7.14	6.06	5.17	4.48	3.87	3.31	2.87	2.48	2.15	1.84	1.58	1.35	1.15	0.97	0.8	0.67	0.57	0.48	0.41	0.36	0.32	0.29	0.27	0.25	0.23	0.22	0.21	0.2
		Sample 58	10.42	11.62	11.85	12.02	12.77	13.85	18.21	15.38	17.85	15.8	15.15	14.6	13.89	13.37	12.33	11.13	9.91	8.77	7.58	6.43	5.45	4.65	4	3.42	2.91	2.52	2.17	1.87	1.61	1.38	1.18	1	0.84	0.7	0.59	0.49	0.41	0.36	0.31	0.28	0.26	0.24	0.22	0.21	0.2	0.19	0.18
		Sample 59	9.06	11.37	10.65	10.52	14.49	13.93	16.78	12.47	13.14	14.6	14.5	13.7	12.82	12.09	11.08	9.93	8.76	7.56	6.5	5.54	4.66	3.96	3.4	2.94	2.52	2.19	1.88	1.62	1.39	1.19	1.02	0.86	0.72	0.59	0.49	0.41	0.35	0.3	0.27	0.24	0.22	0.21	0.19	0.18	0.18	0.17	0.16
		Sample 60	9.6	15.17	11.13	12.83	14.26	13.88	17.22	13.35	14.68	14.33	14.22	13.58	12.85	12.16	11.1	9.9	8.71	7.54	6.44	5.43	4.53	3.88	3.34	2.88	2.46	2.14	1.85	1.6	1.37	1.18	1.02	0.86	0.72	0.6	0.51	0.42	0.36	0.31	0.28	0.25	0.23	0.21	0.2	0.19	0.18	0.18	0.17
		Sample 61	10.71	11.91	11.46	13.79	16.09	13.38	18.7	16.57	15.65	15.79	16.43	15.87	14.94	14.27	12.9	11.63	10.5	9.33	8.17	7.06	5.97	5.1	4.44	3.84	3.28	2.84	2.47	2.14	1.84	1.58	1.36	1.16	0.98	0.82	0.69	0.58	0.49	0.43	0.38	0.34	0.3	0.29	0.26	0.25	0.23	0.22	0.21
		Sample 62	11.36	10.28	10.17	12.11	13.13	13.05	17.18	15.3	14.46	15.66	14.76	14.39	14.08	13.58	12.41	11.21	10	8.74	7.5	6.38	5.38	4.61	3.99	3.43	2.93	2.54	2.19	1.89	1.62	1.4	1.19	1.01	0.85	0.71	0.59	0.5	0.42	0.37	0.32	0.29	0.26	0.24	0.23	0.22	0.21	0.2	0.19
		Sample 63	11.31	11.77	10.08	10.29	12.62	13.98	14.98	13.9	15.5	15.53	15.44	13.86	13.11	12.48	11.26	9.88	8.65	7.51	6.47	5.48	4.6	3.94	3.39	2.91	2.48	2.14	1.85	1.6	1.38	1.19	1.02	0.86	0.73	0.61	0.51	0.43	0.36	0.32	0.28	0.26	0.24	0.22	0.21	0.2	0.19	0.18	0.18
		Sample 64	11.42	10.09	9.93	10.86	14.3	14	16.11	13.65	15.8	14.72	14.96	14.23	13.56	12.44	11.08	9.9	8.78	7.58	6.47	5.48	4.61	3.94	3.39	2.92	2.49	2.16	1.86	1.61	1.39	1.2	1.03	0.87	0.73	0.61	0.51	0.43	0.36	0.31	0.28	0.25	0.23	0.22	0.2	0.19	0.19	0.18	0.17
[truncated: 22 more columns]

## Sheet: WOOL
Shade (℃, min, pH)		Wavelength (nm)	360	365	370	375	380	385	390	395	400	405	410	415	420	425	430	435	440	445	450	455	460	465	470	475	480	485	490	495	500	505	510	515	520	525	530	535	540	545	550	555	560	565	570	575	580	585	590
		Sample 1	9.75	10.26	9.36	9.19	9.98	10.34	13.41	11.62	11.12	11.01	11.02	10.36	9.21	8.14	7.12	6.31	5.61	4.92	4.32	3.8	3.33	2.88	2.52	2.2	1.91	1.68	1.47	1.28	1.1	0.96	0.84	0.73	0.64	0.56	0.49	0.43	0.39	0.34	0.3	0.28	0.25	0.23	0.21	0.19	0.17	0.16	0.15
		Sample 2	9.22	10.02	10.55	10.68	10.41	13.51	13.98	10.41	11.45	11.92	11.72	10.9	9.96	9	7.95	7.08	6.27	5.48	4.82	4.29	3.79	3.34	2.94	2.56	2.22	1.94	1.68	1.46	1.25	1.09	0.95	0.82	0.72	0.63	0.55	0.48	0.43	0.38	0.34	0.3	0.27	0.25	0.23	0.21	0.19	0.17	0.16
		Sample 3	8.6	8.85	9.6	9.4	9.14	10.56	13.06	9.59	10.12	10.91	10.37	9.25	8.28	7.36	6.44	5.62	4.9	4.23	3.65	3.16	2.75	2.37	2.05	1.79	1.55	1.36	1.18	1.03	0.9	0.79	0.69	0.61	0.53	0.46	0.41	0.36	0.32	0.28	0.25	0.23	0.21	0.19	0.17	0.15	0.14	0.13	0.12
		Sample 4	10.07	10.65	10.88	10.8	12.08	13.34	15.04	15.21	12.79	14.06	14.34	13.55	12.03	10.91	9.84	8.88	7.98	7.05	6.25	5.59	4.97	4.36	3.86	3.38	2.91	2.53	2.18	1.87	1.6	1.37	1.18	1.02	0.88	0.76	0.66	0.58	0.51	0.45	0.4	0.36	0.32	0.3	0.27	0.24	0.22	0.21	0.19
		Sample 5	10.44	9.58	9.52	10.24	10.68	13.22	16.65	12.35	12.05	11.94	11.04	10.88	9.77	8.61	7.5	6.58	5.76	4.94	4.23	3.63	3.14	2.71	2.36	2.05	1.78	1.56	1.37	1.2	1.05	0.92	0.81	0.71	0.63	0.55	0.49	0.43	0.39	0.35	0.31	0.28	0.26	0.24	0.21	0.19	0.17	0.16	0.15
		Sample 6	9.3	10.39	12.1	12.03	12.09	13.39	14.95	10.88	11.36	11.59	11.25	10.83	9.65	8.55	7.52	6.71	5.95	5.19	4.5	3.94	3.45	3	2.62	2.29	1.98	1.74	1.52	1.32	1.14	1	0.87	0.76	0.67	0.58	0.51	0.45	0.41	0.36	0.32	0.29	0.26	0.24	0.22	0.2	0.18	0.17	0.15
		Sample 7	9.06	9.07	10.63	9.73	10.06	12.74	15.91	12.38	12.49	13.18	12.61	11.32	10.17	9.1	7.96	7.08	6.32	5.56	4.87	4.28	3.75	3.29	2.89	2.51	2.15	1.87	1.62	1.4	1.2	1.04	0.91	0.78	0.68	0.59	0.51	0.45	0.4	0.35	0.31	0.28	0.25	0.24	0.21	0.19	0.18	0.16	0.15
		Sample 8	10.21	10.55	13.24	12.19	14.14	17.58	18.74	15.86	15.44	14.7	13.93	13.92	12.85	11.49	10.21	9.24	8.39	7.45	6.63	5.91	5.23	4.57	4.03	3.53	3.05	2.66	2.28	1.95	1.67	1.43	1.23	1.04	0.9	0.77	0.67	0.59	0.51	0.45	0.4	0.36	0.32	0.3	0.27	0.24	0.22	0.21	0.19
		Sample 9	8.35	8.44	10.07	10.23	10.62	12.56	14.29	11.72	11.02	10.97	10.42	10.02	8.96	7.98	6.98	6.14	5.4	4.69	4.06	3.54	3.09	2.68	2.33	2.02	1.74	1.52	1.33	1.16	1.02	0.89	0.78	0.68	0.6	0.52	0.45	0.4	0.35	0.31	0.28	0.25	0.22	0.21	0.19	0.17	0.15	0.14	0.13
		Sample 10	8.94	9.72	9.7	10.33	10.76	13.22	16.06	12.18	11.29	12.13	12.31	10.89	9.93	8.78	7.69	6.79	6.01	5.22	4.55	3.99	3.5	3.04	2.65	2.32	2.02	1.78	1.55	1.35	1.17	1.02	0.9	0.78	0.69	0.6	0.53	0.47	0.42	0.37	0.34	0.31	0.28	0.26	0.24	0.21	0.2	0.18	0.17
		Sample 11	10.21	10.17	10.69	9.58	10.45	13	16.37	13.03	12.55	13.08	13.51	11.9	10.76	9.79	8.68	7.75	6.9	6.03	5.28	4.67	4.12	3.59	3.16	2.77	2.41	2.11	1.84	1.59	1.37	1.19	1.03	0.9	0.78	0.68	0.6	0.53	0.47	0.41	0.37	0.34	0.3	0.28	0.26	0.23	0.21	0.19	0.18
		Sample 12	8.34	9.93	11.72	11.89	14.25	16.23	20.07	13.9	15.6	15.25	13.83	13.86	12.71	11.42	10.26	9.33	8.46	7.54	6.69	5.91	5.22	4.58	4.03	3.52	3.05	2.67	2.31	1.98	1.69	1.46	1.26	1.08	0.93	0.8	0.7	0.61	0.53	0.47	0.41	0.37	0.33	0.3	0.28	0.25	0.23	0.21	0.19
		Sample 13	10.86	10.84	10.8	10.83	12.41	15.09	17.13	13	12.92	13.3	13.36	12.73	11.85	10.67	9.52	8.59	7.8	6.99	6.27	5.62	5	4.33	3.8	3.33	2.89	2.53	2.19	1.88	1.6	1.38	1.19	1.02	0.87	0.75	0.66	0.57	0.5	0.44	0.39	0.35	0.31	0.29	0.26	0.24	0.21	0.2	0.18
		Sample 14	9.33	11.45	10.91	10.27	12.31	16.07	16.08	11.83	12.64	12.77	12.66	12	10.86	9.59	8.35	7.36	6.54	5.74	5.05	4.44	3.89	3.36	2.95	2.57	2.23	1.95	1.7	1.46	1.26	1.09	0.95	0.82	0.71	0.62	0.54	0.47	0.42	0.37	0.33	0.3	0.27	0.24	0.22	0.2	0.18	0.17	0.15
		Sample 15	8.75	9.48	10.55	9.92	10.96	13.19	15.41	12.64	12.69	12.8	12.15	11.07	9.95	8.83	7.73	6.78	5.98	5.19	4.52	3.95	3.47	3.01	2.62	2.29	1.99	1.75	1.53	1.33	1.16	1.02	0.89	0.78	0.69	0.6	0.54	0.48	0.43	0.38	0.35	0.32	0.28	0.26	0.24	0.22	0.2	0.18	0.17
		Sample 16	8.63	9.37	12.03	9.63	10.35	11.77	13.38	11.06	10.66	10.57	10.82	10.11	8.98	7.84	6.76	5.92	5.19	4.5	3.88	3.35	2.89	2.49	2.17	1.89	1.63	1.44	1.26	1.1	0.96	0.85	0.75	0.65	0.57	0.5	0.44	0.39	0.35	0.31	0.27	0.25	0.22	0.21	0.19	0.17	0.15	0.14	0.13
		Sample 17	12.3	13.73	19.88	16.07	14.12	22.63	23.24	17.68	17.12	18.38	19.02	18.38	17.18	15.26	13.49	12.27	11.06	9.75	8.52	7.51	6.55	5.58	4.84	4.18	3.61	3.17	2.78	2.41	2.09	1.84	1.62	1.42	1.24	1.08	0.95	0.83	0.74	0.65	0.57	0.52	0.46	0.42	0.38	0.34	0.31	0.28	0.26
		Sample 18	16.53	15.13	16.84	13.32	16.67	23.25	31.11	22.25	19.52	21.15	22.99	23	21.22	19.17	17.3	15.99	14.82	13.35	11.86	10.41	9.11	7.89	6.82	5.89	5.07	4.43	3.85	3.33	2.87	2.5	2.18	1.9	1.67	1.45	1.28	1.12	0.99	0.87	0.78	0.7	0.63	0.57	0.52	0.47	0.43	0.39	0.35
		Sample 19	15.79	15.38	15.63	17.58	21.38	22.94	22.56	18.08	20.21	20.89	20.14	19.95	18.69	17.67	16.12	14.76	13.53	12	10.46	9.21	8.15	7.03	6.16	5.32	4.54	3.95	3.42	2.94	2.52	2.16	1.86	1.59	1.38	1.19	1.03	0.89	0.77	0.68	0.59	0.53	0.48	0.42	0.38	0.34	0.31	0.28	0.26
		Sample 20	12.83	15.33	20.01	15.66	18.91	25.36	25.22	20.2	22.14	24.31	23.43	24.08	23.27	21.61	20.14	19.52	18.42	16.87	15.06	13.6	12.2	10.49	9.3	8.08	6.94	6.05	5.22	4.48	3.81	3.28	2.81	2.4	2.06	1.77	1.53	1.32	1.16	1.01	0.9	0.8	0.72	0.65	0.59	0.53	0.49	0.45	0.41
		Sample 21	11.58	14.65	14.59	14.73	14.72	20.15	25.27	21.54	17.26	18.83	17.18	17.3	16.48	14.84	13.11	11.83	10.58	9.17	7.91	6.83	5.88	5	4.28	3.66	3.12	2.72	2.36	2.04	1.77	1.53	1.33	1.15	0.99	0.85	0.74	0.64	0.56	0.49	0.43	0.39	0.35	0.32	0.28	0.25	0.23	0.21	0.19
		Sample 22	14.01	16.71	17.22	15.48	18.19	19.23	23.22	17.32	19.47	21.36	19.88	20.41	18.13	16.39	15.3	14.33	13.06	11.41	10.04	8.9	7.75	6.56	5.65	4.88	4.2	3.66	3.18	2.73	2.34	2.02	1.75	1.51	1.3	1.12	0.98	0.85	0.74	0.65	0.57	0.51	0.46	0.41	0.37	0.33	0.3	0.27	0.24
		Sample 23	10.54	15.75	17.02	16.12	15.75	21.7	24.07	20.34	22.04	19.62	19.63	19.93	18.68	17.02	15.27	14.02	12.7	11.24	9.85	8.72	7.66	6.58	5.68	4.89	4.18	3.61	3.12	2.68	2.3	1.99	1.72	1.48	1.28	1.1	0.96	0.83	0.73	0.64	0.57	0.51	0.46	0.42	0.38	0.34	0.31	0.28	0.26
		Sample 24	15.76	13.76	20.37	14.31	16.58	28.6	34.5	21.54	21.58	23.45	22.78	22.07	21.35	19.48	17.46	16.31	15.39	13.98	12.59	11.28	9.98	8.65	7.59	6.63	5.69	4.94	4.25	3.64	3.1	2.66	2.29	1.97	1.7	1.46	1.27	1.11	0.98	0.86	0.77	0.69	0.63	0.57	0.53	0.48	0.45	0.41	0.38
		Sample 25	11.7	13.67	13.78	13.54	16.48	17.3	21.74	16.9	16.28	19.58	18.33	17.69	16.61	15.17	13.51	12.23	11	9.63	8.38	7.31	6.3	5.36	4.64	3.99	3.41	2.97	2.59	2.25	1.95	1.7	1.49	1.3	1.13	0.98	0.86	0.75	0.66	0.59	0.52	0.47	0.42	0.38	0.35	0.31	0.28	0.26	0.24
		Sample 26	13.77	22.76	20.22	18.26	18.63	22.63	24.21	17.46	19.93	21.53	21.48	20.55	18.75	17.16	15.6	14.1	12.63	11.07	9.67	8.42	7.27	6.13	5.34	4.58	3.9	3.38	2.92	2.51	2.15	1.87	1.62	1.4	1.21	1.04	0.91	0.79	0.7	0.61	0.54	0.48	0.44	0.39	0.36	0.32	0.29	0.26	0.24
		Sample 27	13.99	16.46	20.26	16.73	17.74	23.36	27.06	23.06	19.29	19.76	20.28	21.25	19.89	18.48	16.7	15.22	13.9	12.3	10.83	9.55	8.33	7.13	6.16	5.28	4.51	3.91	3.37	2.88	2.46	2.12	1.83	1.57	1.34	1.15	1	0.87	0.76	0.66	0.59	0.53	0.47	0.43	0.39	0.35	0.31	0.29	0.26
		Sample 28	15.97	15.25	17.45	16	17.62	23.29	28.99	19.16	19.85	24.12	23.7	25.4	23.6	21.93	20.37	19.07	17.68	15.79	14.09	12.62	11.19	9.66	8.49	7.31	6.23	5.4	4.63	3.93	3.34	2.86	2.45	2.09	1.8	1.54	1.33	1.16	1.01	0.89	0.79	0.71	0.64	0.59	0.54	0.49	0.45	0.42	0.39
		Sample 29	12.93	12.66	17.07	16.49	16.62	21.45	21.16	16.49	19	22.04	20.15	18.08	16.61	15.02	13.43	12	10.65	9.31	8.16	7.2	6.17	5.29	4.58	3.98	3.44	3.01	2.62	2.28	1.99	1.75	1.53	1.33	1.17	1.03	0.91	0.8	0.71	0.63	0.57	0.51	0.47	0.42	0.39	0.35	0.32	0.3	0.27
		Sample 30	16.57	18.02	15.11	14.2	13.89	18.79	29.37	26.95	20.51	21.27	19.94	19.54	17.92	16.33	14.86	13.71	12.47	11.07	9.72	8.5	7.32	6.34	5.56	4.87	4.21	3.68	3.21	2.79	2.44	2.14	1.88	1.64	1.43	1.25	1.11	0.98	0.87	0.78	0.7	0.63	0.57	0.53	0.48	0.44	0.4	0.37	0.34
		Sample 31	24.52	22.46	21.52	19.21	18.16	20.71	23.74	18.2	18.63	19.55	20.37	19.86	18.27	16.9	15.35	13.81	12.34	10.85	9.52	8.42	7.38	6.27	5.41	4.67	4	3.49	3.03	2.63	2.26	1.97	1.71	1.48	1.28	1.12	0.98	0.86	0.76	0.67	0.6	0.54	0.49	0.45	0.41	0.37	0.34	0.31	0.29
		Sample 32	16.68	18	17.93	16.77	19.25	24.06	30.81	21.76	22.03	25.96	25.36	24.9	22.43	20.94	19.73	19.02	18.07	16.41	14.81	13.61	12.22	10.78	9.58	8.33	7.16	6.25	5.38	4.59	3.93	3.41	2.93	2.52	2.17	1.86	1.62	1.41	1.24	1.09	0.97	0.87	0.79	0.73	0.67	0.61	0.56	0.52	0.48
		Sample 33	10.1	10.72	12.93	12.24	14	17.03	19.41	13.79	15.22	15.13	15.16	13.92	12.41	10.99	9.64	8.53	7.52	6.46	5.51	4.71	4.07	3.48	3.01	2.61	2.24	1.96	1.71	1.49	1.3	1.14	1	0.87	0.76	0.66	0.58	0.51	0.45	0.4	0.36	0.32	0.29	0.27	0.24	0.22	0.2	0.18	0.17
		Sample 34	10.83	15.28	16.62	14.33	14.18	17.48	20.76	15.1	15.04	15.11	14.92	14.56	13.29	11.95	10.6	9.52	8.43	7.28	6.29	5.52	4.83	4.17	3.61	3.13	2.69	2.34	2.03	1.75	1.51	1.31	1.14	0.99	0.86	0.75	0.66	0.58	0.51	0.45	0.39	0.36	0.32	0.29	0.26	0.24	0.21	0.2	0.18
		Sample 35	13.21	12.2	12.2	12.58	14.16	18.66	21.78	16.25	15.18	15.66	15.42	14.11	12.99	11.96	10.65	9.36	8.26	7.12	6.18	5.4	4.73	4.11	3.59	3.11	2.67	2.33	2.01	1.73	1.48	1.28	1.1	0.95	0.82	0.71	0.62	0.54	0.47	0.41	0.36	0.33	0.29	0.26	0.24	0.22	0.2	0.18	0.16
		Sample 36	9.77	12.77	13.42	13.91	15.11	17.64	22.6	18.05	16.06	16.68	17.38	16.83	15.14	13.55	12.09	10.9	9.78	8.66	7.61	6.66	5.89	5.09	4.45	3.87	3.32	2.88	2.47	2.11	1.79	1.54	1.31	1.12	0.96	0.82	0.71	0.61	0.53	0.46	0.41	0.37	0.32	0.3	0.27	0.24	0.22	0.2	0.18
		Sample 37	10.54	13.37	13.34	13.57	13.27	16.88	21.54	14.29	15.14	15.44	14.19	13.5	12.28	10.98	9.59	8.55	7.6	6.57	5.62	4.84	4.17	3.57	3.08	2.67	2.3	2.01	1.75	1.52	1.33	1.16	1.01	0.88	0.77	0.67	0.59	0.51	0.45	0.4	0.35	0.32	0.29	0.26	0.24	0.21	0.19	0.17	0.16
		Sample 38	10.9	15.38	16.08	13.5	14.04	17.29	21.47	16.8	15.26	14.76	14.72	14.59	13.63	12.19	10.59	9.36	8.32	7.22	6.24	5.4	4.67	4.03	3.51	3.05	2.63	2.29	1.99	1.72	1.49	1.3	1.13	0.98	0.85	0.74	0.65	0.57	0.5	0.44	0.39	0.35	0.32	0.28	0.26	0.23	0.21	0.19	0.17
		Sample 39	11.26	11.97	12.83	12.58	15.73	18.59	22.29	17.51	16.83	18.13	16.16	15.04	13.47	12.18	10.77	9.6	8.55	7.47	6.5	5.68	4.96	4.28	3.71	3.22	2.77	2.41	2.07	1.78	1.53	1.32	1.14	0.99	0.85	0.74	0.64	0.56	0.49	0.43	0.38	0.34	0.3	0.28	0.25	0.23	0.2	0.19	0.17
		Sample 40	12.93	12.6	12.17	14.83	16.33	20.65	26.13	21.55	20.6	21.03	18.41	17.76	17.34	16.14	14.49	13.23	12.01	10.63	9.44	8.52	7.55	6.56	5.79	5.03	4.32	3.76	3.24	2.78	2.37	2.04	1.76	1.51	1.3	1.11	0.97	0.84	0.74	0.64	0.57	0.51	0.45	0.41	0.37	0.33	0.3	0.28	0.25
		Sample 41	10.57	13.28	13.05	11.65	15.03	19.24	24.36	15.65	16.14	16.35	16.94	15.51	13.82	12.21	10.67	9.39	8.24	7.07	6.05	5.19	4.47	3.81	3.26	2.81	2.41	2.1	1.82	1.59	1.38	1.2	1.05	0.92	0.8	0.69	0.6	0.53	0.46	0.41	0.37	0.33	0.3	0.27	0.24	0.22	0.19	0.18	0.16
		Sample 42	12.49	13.74	14.51	12.85	14.02	17.74	19.11	16.41	15.8	16.59	15.89	15.29	14.19	12.63	11.04	9.8	8.69	7.49	6.42	5.57	4.81	4.1	3.55	3.08	2.66	2.32	2.02	1.76	1.52	1.32	1.16	1	0.87	0.76	0.66	0.58	0.51	0.45	0.4	0.36	0.32	0.29	0.27	0.24	0.21	0.19	0.18
		Sample 43	9.41	11.14	13.16	12.46	16.23	20.63	19.4	14.3	14.53	15.34	15.39	14.93	13.47	12.29	11	9.85	8.81	7.77	6.85	6.08	5.3	4.57	4.06	3.55	3.08	2.69	2.34	2.02	1.75	1.53	1.34	1.16	1.01	0.88	0.77	0.68	0.6	0.53	0.47	0.42	0.38	0.35	0.32	0.28	0.26	0.24	0.22
		Sample 44	11.25	12.18	16.52	13.32	14.56	21.49	24.39	20.41	17.29	18.8	17.29	17.51	16.05	14.7	13.28	12.09	10.93	9.66	8.5	7.51	6.5	5.64	4.94	4.29	3.68	3.19	2.74	2.34	2	1.72	1.47	1.25	1.07	0.92	0.8	0.69	0.61	0.53	0.47	0.42	0.37	0.34	0.31	0.27	0.25	0.23	0.21
		Sample 45	11.19	14.71	14.33	12.7	15.7	16.7	18.6	13.58	14.66	15.28	15.55	15.27	13.65	12.16	10.63	9.3	8.19	7.17	6.25	5.42	4.62	3.94	3.41	2.96	2.56	2.25	1.97	1.73	1.51	1.32	1.16	1.02	0.89	0.78	0.68	0.6	0.53	0.47	0.42	0.38	0.34	0.31	0.28	0.25	0.23	0.21	0.19
		Sample 46	11.36	14.31	14.85	13.94	14.57	19.31	24.42	19.06	16.55	16.39	15.98	14.47	13.3	12.1	10.69	9.47	8.36	7.26	6.3	5.5	4.76	4.06	3.53	3.08	2.66	2.34	2.04	1.77	1.54	1.35	1.18	1.03	0.9	0.78	0.69	0.6	0.53	0.47	0.42	0.38	0.34	0.31	0.28	0.26	0.23	0.21	0.19
		Sample 47	9.19	10.17	12.07	12.58	12.74	15.38	18.58	14.16	16.41	17.85	15.9	15.31	13.99	12.31	10.72	9.55	8.55	7.52	6.59	5.78	5.04	4.37	3.83	3.34	2.89	2.53	2.2	1.9	1.64	1.43	1.24	1.08	0.95	0.82	0.72	0.63	0.56	0.49	0.44	0.39	0.35	0.32	0.29	0.26	0.24	0.22	0.2
		Sample 48	11.96	13.29	16.4	14.8	16.33	19.05	21.86	17.12	18.94	18.01	17.44	17.81	16.78	15.66	14.22	12.88	11.53	10.19	8.98	7.98	6.98	6.01	5.28	4.61	4	3.52	3.06	2.64	2.28	1.98	1.72	1.48	1.29	1.12	0.99	0.87	0.77	0.68	0.61	0.55	0.5	0.46	0.42	0.38	0.35	0.32	0.29
		Sample 49	18.83	18.06	13.94	12.74	13.85	17	23.75	18.96	18.35	19.88	19.51	20.05	19.79	19.89	18.96	17.95	16.81	15.33	13.84	12.29	11.02	9.7	8.61	7.54	6.56	5.81	5.14	4.48	3.88	3.34	2.89	2.48	2.14	1.83	1.59	1.37	1.19	1.05	0.93	0.82	0.74	0.68	0.62	0.56	0.51	0.47	0.43
		Sample 50	19.32	22.03	20.25	15.58	16.53	17.9	19.58	21.62	18.78	23.73	20.12	20.6	20.29	20.54	19.93	19.37	18.74	17.49	15.96	14.12	12.87	11.31	9.78	8.55	7.47	6.65	5.9	5.15	4.42	3.83	3.3	2.81	2.41	2.05	1.77	1.53	1.31	1.16	1.03	0.91	0.82	0.75	0.68	0.62	0.56	0.52	0.48
		Sample 51	16.73	13.61	11.45	12.63	14.94	14.57	13.99	15.64	14.93	15.61	13.74	13.59	13.36	13.06	12.49	12.16	11.71	11.07	10.29	9.41	8.47	7.53	6.67	5.95	5.24	4.66	4.14	3.66	3.19	2.8	2.44	2.12	1.84	1.58	1.38	1.2	1.04	0.93	0.82	0.74	0.66	0.6	0.55	0.5	0.46	0.42	0.38
		Sample 52	16.44	17.1	10.94	12.87	17.49	19.01	15.99	19.26	16.55	20.26	17.97	17.78	17.91	17.73	16.82	15.83	14.54	13.11	11.59	9.98	8.77	7.69	6.75	5.91	5.11	4.47	3.91	3.41	2.95	2.55	2.23	1.93	1.68	1.44	1.26	1.1	0.96	0.86	0.77	0.7	0.63	0.58	0.53	0.49	0.45	0.41	0.38
		Sample 53	16.55	13.39	11.94	12.3	14.27	14.99	14.14	15.98	15.24	17.28	15.35	15.24	15.17	14.73	13.94	13.36	12.76	11.78	10.63	9.39	8.58	7.52	6.64	5.86	5.09	4.5	3.97	3.48	3.02	2.61	2.27	1.96	1.7	1.46	1.27	1.1	0.95	0.84	0.75	0.67	0.6	0.55	0.5	0.46	0.42	0.38	0.35
		Sample 54	18.46	19.13	14.54	14.96	18.01	19.01	20.18	36.62	20.8	22.89	23.71	22.56	20.8	19.99	18.89	18.11	17.02	15.52	13.88	12.1	10.57	9.13	7.85	6.8	5.86	5.12	4.47	3.89	3.36	2.9	2.54	2.2	1.9	1.63	1.42	1.24	1.08	0.96	0.86	0.76	0.7	0.63	0.58	0.52	0.47	0.43	0.39
		Sample 55	20.64	20.86	15.77	16.25	18.98	19.62	18.51	18.33	14.71	18.81	17.8	17.69	17.99	18.2	17.4	16.74	15.81	14.62	13.21	11.75	10.51	9.22	8.29	7.36	6.4	5.62	4.93	4.29	3.69	3.19	2.74	2.35	2.02	1.72	1.49	1.28	1.11	0.98	0.87	0.77	0.69	0.62	0.57	0.52	0.47	0.43	0.4
		Sample 56	16.98	14.77	12.72	15.29	17.32	18.03	18.6	16.45	14.49	16.43	16.03	16.27	15.6	15.41	15.04	14.78	14.11	13.06	11.93	10.85	9.99	8.96	8.03	7.13	6.28	5.59	4.97	4.36	3.8	3.3	2.85	2.46	2.12	1.81	1.55	1.34	1.16	1.02	0.9	0.79	0.71	0.65	0.58	0.52	0.48	0.44	0.4
		Sample 57	16.37	16.33	16.72	18	17.6	19.65	19.18	20.6	17.45	22.68	20.84	20.29	20.36	19.84	17.87	16.51	15.1	13.68	12.22	10.92	9.53	8.11	7.02	6.09	5.27	4.63	4.05	3.52	3.05	2.65	2.29	1.98	1.71	1.47	1.28	1.12	0.97	0.86	0.76	0.68	0.61	0.56	0.51	0.45	0.41	0.37	0.34
		Sample 58	14.28	13.21	11.95	11.55	10.96	11.99	10.59	12.63	10.84	11.63	10.63	10.34	10.09	9.82	9.4	9.15	8.75	8.19	7.52	6.88	6.33	5.72	5.18	4.64	4.12	3.7	3.33	2.97	2.62	2.3	2.03	1.77	1.54	1.33	1.17	1.01	0.89	0.79	0.7	0.63	0.56	0.52	0.47	0.42	0.39	0.35	0.32
		Sample 59	18.31	17.12	14.9	14.54	15.03	18.09	19.49	22.44	17.24	21.46	19.33	18.94	19.44	19.36	18.34	17.78	16.88	15.72	14.38	12.93	11.72	10.31	8.92	7.75	6.67	5.82	5.06	4.37	3.74	3.24	2.8	2.4	2.06	1.75	1.51	1.29	1.11	0.98	0.86	0.77	0.69	0.63	0.57	0.51	0.47	0.43	0.39
		Sample 60	19.28	22.24	14.93	15.15	14.78	19.83	22.54	20.99	17.39	20.81	19.46	19.73	20.12	19.96	18.75	18.16	17.35	16.28	14.88	13.42	12.31	10.71	9.44	8.32	7.23	6.36	5.62	4.94	4.28	3.68	3.15	2.7	2.34	2	1.73	1.49	1.29	1.13	1	0.88	0.78	0.71	0.64	0.58	0.52	0.48	0.43
		Sample 61	16.09	14.93	14.79	14.16	19.08	19.67	22	19.74	19.29	20.16	19.61	19.06	19.22	18.65	17.46	16.55	15.51	14.13	12.64	11.12	9.86	8.66	7.71	6.79	5.88	5.16	4.55	3.99	3.46	3	2.63	2.29	2	1.73	1.52	1.31	1.15	1.02	0.91	0.82	0.75	0.68	0.62	0.56	0.51	0.46	0.42
		Sample 62	23.76	20.84	17.85	15.94	20	17.91	18.55	25.61	17.9	18.95	18.32	18.4	19.01	19.01	18.03	17.13	15.83	14.45	12.92	11.39	10.17	8.87	7.85	6.88	5.92	5.19	4.57	4	3.46	2.99	2.59	2.23	1.93	1.66	1.44	1.24	1.08	0.96	0.85	0.76	0.69	0.62	0.57	0.51	0.47	0.43	0.39
		Sample 63	18.95	18.17	17.39	17.68	15.17	18.56	26.17	28.71	21.05	20.58	19.25	20.83	20.41	20.34	19.45	18.9	18.12	17.01	15.53	13.99	12.73	11.07	9.72	8.53	7.41	6.56	5.8	5.08	4.4	3.83	3.32	2.87	2.49	2.14	1.87	1.62	1.4	1.25	1.11	0.99	0.89	0.81	0.75	0.68	0.63	0.58	0.53
		Sample 64	19.77	15.59	13.18	12.09	16.25	20.94	21.47	18.3	16.95	19.63	18.15	18	17.56	17.41	16.41	15.72	14.81	13.66	12.38	11.21	10.07	8.78	7.77	6.83	5.9	5.19	4.59	4.05	3.52	3.03	2.62	2.27	1.97	1.7	1.48	1.29	1.12	1	0.89	0.8	0.73	0.67	0.61	0.56	0.52	0.48	0.44
[truncated: 22 more columns]

## Sheet: PET-WOOL
Shade (℃, min, pH)		Wavelength (nm)	360	365	370	375	380	385	390	395	400	405	410	415	420	425	430	435	440	445	450	455	460	465	470	475	480	485	490	495	500	505	510	515	520	525	530	535	540	545	550	555	560	565	570	575	580	585	590
		Sample 1	10.62	9.96	10.52	10.16	10.09	10.34	13.15	11.49	10.87	10.51	11.1	10.64	9.56	8.64	7.57	6.59	5.73	4.97	4.32	3.75	3.27	2.82	2.47	2.15	1.87	1.65	1.44	1.25	1.09	0.96	0.83	0.72	0.62	0.53	0.46	0.39	0.33	0.29	0.26	0.23	0.2	0.18	0.16	0.14	0.13	0.12	0.1
		Sample 2	8.34	7.63	9.72	9.12	9.23	9.86	12.49	9.71	9.03	9.64	10.03	9.66	8.67	7.88	6.98	6.19	5.48	4.81	4.19	3.66	3.18	2.77	2.43	2.13	1.84	1.62	1.41	1.22	1.06	0.92	0.79	0.68	0.58	0.5	0.43	0.37	0.31	0.27	0.24	0.21	0.19	0.17	0.15	0.14	0.13	0.12	0.1
		Sample 3	8.5	9.87	9.94	10.91	11.25	10.71	13.73	12.57	10.68	11.18	11.09	10.97	10.02	9.09	8.11	7.27	6.48	5.7	5.02	4.42	3.88	3.41	3.01	2.63	2.29	2.02	1.76	1.53	1.32	1.15	1	0.87	0.75	0.64	0.56	0.48	0.42	0.36	0.32	0.28	0.25	0.23	0.21	0.18	0.17	0.15	0.14
		Sample 4	9.71	11.21	11.96	10.24	9.74	11.12	13.44	11.72	10.33	11.22	11.31	11.56	10.69	9.86	8.84	7.91	7.06	6.3	5.58	4.93	4.36	3.84	3.4	2.98	2.6	2.29	1.99	1.72	1.47	1.26	1.08	0.92	0.79	0.67	0.57	0.49	0.42	0.36	0.32	0.28	0.25	0.22	0.2	0.18	0.16	0.15	0.13
		Sample 5	10.63	9.5	11.25	11.33	10.77	10.8	13.56	12.85	10.8	10.44	10.49	10.3	9.54	8.62	7.58	6.64	5.81	5.05	4.38	3.78	3.29	2.85	2.49	2.16	1.87	1.64	1.44	1.25	1.09	0.95	0.82	0.71	0.61	0.52	0.45	0.38	0.33	0.28	0.25	0.22	0.2	0.17	0.16	0.14	0.12	0.11	0.1
		Sample 6	7.73	9.51	8.59	8.77	8.73	8.51	11.09	10.7	10	10.01	10.28	9.84	8.59	7.82	7.01	6.17	5.4	4.7	4.11	3.61	3.16	2.73	2.37	2.08	1.81	1.6	1.4	1.21	1.05	0.91	0.78	0.67	0.58	0.49	0.43	0.36	0.31	0.27	0.24	0.21	0.19	0.17	0.15	0.14	0.12	0.11	0.1
		Sample 7	9.55	12.58	10.33	10.27	10.51	10.2	14.03	12.37	10.55	10.54	11.59	10.82	9.9	9.12	8.11	7.2	6.39	5.64	4.99	4.37	3.82	3.31	2.91	2.55	2.21	1.94	1.69	1.47	1.27	1.1	0.95	0.82	0.7	0.6	0.51	0.44	0.38	0.32	0.28	0.25	0.22	0.2	0.18	0.16	0.14	0.13	0.12
		Sample 8	10	12.06	10.23	10.78	12.63	11.07	14.77	13.41	11.69	11.78	12.8	12.18	11.15	10.45	9.4	8.43	7.57	6.74	5.98	5.32	4.68	4.1	3.65	3.21	2.78	2.45	2.12	1.83	1.57	1.35	1.15	0.98	0.84	0.71	0.61	0.52	0.44	0.38	0.33	0.3	0.26	0.23	0.21	0.19	0.17	0.15	0.14
		Sample 9	11.36	10.43	10.69	11.56	11.79	9.95	15.33	13.6	11.66	11.93	12.55	11.76	10.55	9.59	8.41	7.31	6.36	5.53	4.8	4.14	3.55	3.08	2.68	2.32	2.01	1.77	1.55	1.35	1.17	1.02	0.88	0.76	0.66	0.56	0.49	0.41	0.36	0.31	0.27	0.24	0.22	0.19	0.17	0.15	0.14	0.12	0.11
		Sample 10	9.5	12.25	13.1	11.33	10.17	10.29	13.8	12.23	10.85	11.51	10.82	10.63	9.71	8.83	7.76	6.8	5.95	5.18	4.5	3.94	3.45	3.01	2.63	2.29	1.99	1.75	1.53	1.33	1.15	1	0.87	0.75	0.65	0.55	0.48	0.41	0.36	0.31	0.28	0.25	0.22	0.2	0.18	0.16	0.15	0.13	0.12
		Sample 11	11.87	11.45	10	11.3	11.35	10.38	14.87	13.59	10.94	11.35	11.5	10.9	10.04	9.35	8.41	7.42	6.52	5.75	5.09	4.52	3.93	3.4	2.97	2.6	2.27	2	1.75	1.51	1.31	1.13	0.97	0.84	0.72	0.62	0.53	0.46	0.39	0.34	0.3	0.26	0.23	0.21	0.19	0.17	0.15	0.14	0.12
		Sample 12	8.89	11.88	10.21	12.37	12.38	11.75	18.02	15.45	12.97	12.02	12.42	12.8	11.58	10.87	9.83	8.82	7.91	7.06	6.28	5.6	4.92	4.33	3.83	3.37	2.94	2.6	2.27	1.96	1.7	1.46	1.25	1.07	0.92	0.78	0.68	0.58	0.5	0.43	0.37	0.33	0.3	0.26	0.23	0.21	0.19	0.17	0.16
		Sample 13	12.02	12.34	12.92	11.87	10.5	10.92	13.69	12.64	11.21	10.62	11.15	10.99	9.84	8.97	7.99	7.04	6.14	5.31	4.6	3.98	3.42	2.95	2.59	2.25	1.95	1.72	1.5	1.31	1.14	1	0.87	0.75	0.65	0.56	0.48	0.41	0.35	0.31	0.27	0.24	0.22	0.19	0.17	0.15	0.14	0.13	0.11
		Sample 14	11.11	10.81	9.64	9.62	10.08	11.42	15.6	12.66	10.01	10.59	10.67	10.75	9.68	8.67	7.56	6.67	5.84	5.1	4.43	3.88	3.35	2.9	2.54	2.22	1.94	1.71	1.49	1.3	1.13	0.98	0.84	0.73	0.63	0.54	0.46	0.4	0.34	0.3	0.26	0.24	0.21	0.19	0.17	0.15	0.14	0.13	0.12
		Sample 15	9.65	9.17	9.79	11.06	10.93	10.22	12.95	12.55	12.17	11.3	11.87	11.39	10.37	9.41	8.28	7.28	6.43	5.64	4.97	4.38	3.83	3.36	2.95	2.58	2.25	1.99	1.73	1.5	1.3	1.13	0.97	0.84	0.72	0.61	0.53	0.45	0.39	0.33	0.29	0.26	0.23	0.21	0.18	0.17	0.15	0.14	0.12
		Sample 16	11.76	9.95	10.64	10.85	12.91	13.01	16.65	14.4	12.32	12.82	12.93	12.96	12.08	11.36	10.28	9.11	8.12	7.28	6.56	5.89	5.18	4.53	4.01	3.51	3.05	2.69	2.36	2.04	1.75	1.5	1.29	1.1	0.94	0.8	0.69	0.59	0.5	0.43	0.38	0.33	0.3	0.26	0.23	0.21	0.19	0.17	0.16
		Sample 17	11.25	13.09	11.39	14.69	14.19	14.46	20.55	16.87	15.75	14.34	16.12	16.18	14.53	13.13	11.4	10.03	8.88	7.74	6.7	5.78	5.01	4.32	3.76	3.25	2.8	2.47	2.18	1.91	1.68	1.47	1.28	1.12	0.98	0.85	0.75	0.65	0.56	0.5	0.44	0.39	0.35	0.31	0.28	0.25	0.23	0.21	0.19
		Sample 18	13.98	13.62	13.03	15.83	13.72	14.15	20.29	16.37	12.97	12.5	14.46	14.72	13.22	12.28	11.11	9.83	8.62	7.42	6.41	5.56	4.76	4.09	3.57	3.11	2.69	2.35	2.04	1.77	1.53	1.33	1.15	0.99	0.85	0.72	0.62	0.53	0.45	0.39	0.34	0.3	0.26	0.23	0.2	0.18	0.16	0.15	0.13
		Sample 19	15.05	14.09	14.25	16.3	16.86	14.84	19.78	17.31	14.57	14.94	15.99	15.43	14.39	13.45	11.93	10.52	9.28	8.17	7.17	6.28	5.46	4.72	4.15	3.59	3.09	2.7	2.35	2.02	1.75	1.52	1.3	1.12	0.96	0.82	0.7	0.6	0.51	0.44	0.38	0.34	0.29	0.26	0.23	0.21	0.18	0.17	0.15
		Sample 20	14.95	13.73	13.09	13.26	13.28	14.9	20.26	21.87	15.36	15.41	17.09	16.03	14.5	13.61	12.33	11.15	10.04	8.98	7.98	7.11	6.22	5.38	4.73	4.14	3.59	3.15	2.72	2.34	2	1.71	1.46	1.24	1.06	0.9	0.77	0.65	0.56	0.48	0.41	0.36	0.32	0.28	0.25	0.22	0.2	0.18	0.16
		Sample 21	13.3	12.05	15.51	13.97	14.88	15.9	21.62	20.48	15.02	15.11	16.33	15.82	13.9	12.74	11.36	10	8.74	7.6	6.59	5.71	4.89	4.21	3.65	3.17	2.74	2.42	2.11	1.84	1.6	1.4	1.22	1.07	0.93	0.8	0.7	0.6	0.52	0.45	0.4	0.35	0.31	0.28	0.25	0.22	0.2	0.18	0.16
		Sample 22	13.88	13.75	15.31	14.41	11.55	12.93	17.5	17.74	14.33	14.33	14.96	15	13.78	12.75	11.42	10.12	8.84	7.63	6.61	5.77	4.99	4.28	3.7	3.22	2.79	2.45	2.13	1.84	1.6	1.39	1.2	1.04	0.89	0.76	0.66	0.56	0.48	0.41	0.36	0.32	0.28	0.25	0.22	0.19	0.17	0.15	0.14
		Sample 23	11.06	12.83	14.61	15.47	13.5	12.39	20.23	16.11	14.8	15.61	16.95	16.29	14.51	13.66	12.36	10.93	9.61	8.44	7.42	6.49	5.69	4.93	4.28	3.71	3.22	2.84	2.47	2.13	1.84	1.6	1.38	1.19	1.03	0.88	0.76	0.66	0.56	0.49	0.42	0.37	0.34	0.3	0.26	0.23	0.21	0.19	0.17
		Sample 24	17.31	16.17	15.14	15.21	14.86	15.08	22.11	18.15	15.79	17	17.29	17.09	16.3	15.66	14.59	13.47	12.16	10.76	9.53	8.59	7.66	6.72	5.89	5.12	4.45	3.93	3.4	2.92	2.51	2.15	1.85	1.58	1.36	1.16	1	0.85	0.73	0.63	0.55	0.48	0.42	0.38	0.33	0.3	0.26	0.24	0.21
		Sample 25	12.62	14.58	14.62	16.55	17.09	14.12	18.03	14.79	13.63	14.55	15.42	15.63	13.8	12.6	11.33	10.18	9.12	7.98	6.93	5.97	5.16	4.45	3.84	3.34	2.89	2.54	2.22	1.94	1.7	1.49	1.3	1.13	0.98	0.85	0.74	0.64	0.55	0.48	0.43	0.38	0.34	0.3	0.27	0.24	0.22	0.2	0.17
		Sample 26	15.18	14.18	13.56	14.65	14.98	15.72	23.31	18.03	16.56	16.1	16.65	15.75	14.4	13.23	11.69	10.28	9.02	7.86	6.84	5.97	5.16	4.43	3.82	3.32	2.88	2.53	2.2	1.91	1.66	1.43	1.24	1.07	0.93	0.79	0.69	0.59	0.51	0.44	0.38	0.33	0.3	0.26	0.24	0.21	0.19	0.17	0.15
		Sample 27	14.57	16.31	14.79	16.59	14.73	15	18.02	14.61	14.79	14.36	15.92	15.73	14.57	13.65	12.23	10.86	9.59	8.39	7.32	6.42	5.61	4.79	4.15	3.6	3.11	2.73	2.37	2.04	1.76	1.52	1.31	1.12	0.96	0.82	0.71	0.6	0.52	0.44	0.39	0.34	0.3	0.27	0.24	0.21	0.19	0.17	0.15
		Sample 28	14.75	18.29	18.25	16.22	14.13	16.2	20.92	14.67	14.82	15.67	17.18	16.74	15.29	14.22	12.78	11.56	10.45	9.33	8.23	7.19	6.24	5.46	4.86	4.29	3.75	3.32	2.88	2.48	2.11	1.81	1.56	1.34	1.15	0.98	0.85	0.72	0.61	0.53	0.46	0.4	0.36	0.32	0.28	0.25	0.23	0.2	0.18
		Sample 29	14.49	17.31	15.44	14.44	12.47	13.04	18.17	17.14	12.81	14.35	16.18	15.48	13.8	12.6	11.22	9.85	8.55	7.36	6.35	5.5	4.74	4.06	3.51	3.04	2.63	2.31	2.01	1.75	1.52	1.33	1.16	1	0.86	0.74	0.64	0.55	0.47	0.41	0.36	0.31	0.28	0.25	0.22	0.19	0.17	0.15	0.14
		Sample 30	14.14	18.3	14.66	15.96	14.15	14.06	20.01	16.28	14.52	14.94	16.33	16.05	13.89	12.8	11.6	10.25	9.02	7.87	6.91	6.04	5.21	4.46	3.88	3.39	2.95	2.59	2.27	1.98	1.73	1.5	1.31	1.14	0.99	0.85	0.74	0.64	0.55	0.48	0.42	0.37	0.34	0.3	0.26	0.23	0.21	0.19	0.17
		Sample 31	14.19	16.84	15.54	14.7	13.98	15.83	18.7	16.08	14	15.61	16.43	16.6	15.2	14.34	13.16	11.79	10.51	9.3	8.24	7.28	6.42	5.65	4.97	4.34	3.78	3.35	2.94	2.56	2.21	1.91	1.65	1.42	1.23	1.05	0.91	0.78	0.67	0.58	0.51	0.45	0.4	0.35	0.32	0.28	0.25	0.23	0.21
		Sample 32	13.02	16.7	14.29	13.22	12.88	12.73	17.64	16.59	13.98	14.74	15.35	15.84	14.68	13.47	12.05	10.64	9.38	8.2	7.22	6.35	5.47	4.76	4.14	3.6	3.13	2.76	2.4	2.08	1.81	1.57	1.36	1.17	1.01	0.86	0.74	0.63	0.54	0.47	0.41	0.36	0.31	0.28	0.25	0.22	0.2	0.18	0.16
		Sample 33	16.49	14.59	16.6	20.63	16.23	16.62	26.43	19.33	18.05	18.15	19.27	19.21	17.9	16.75	15.16	13.7	12.23	10.67	9.26	8.03	6.81	5.72	4.94	4.25	3.63	3.16	2.75	2.38	2.05	1.77	1.53	1.32	1.14	0.98	0.85	0.72	0.62	0.54	0.47	0.42	0.37	0.32	0.29	0.26	0.23	0.21	0.18
		Sample 34	8.06	8.06	10.32	11.33	10.49	11.43	14.78	10.89	10.04	9.9	10.79	10.65	9.35	8.45	7.54	6.67	5.85	5.1	4.46	3.89	3.36	2.92	2.53	2.2	1.91	1.69	1.49	1.3	1.13	0.98	0.86	0.74	0.64	0.55	0.47	0.41	0.35	0.3	0.27	0.24	0.21	0.19	0.17	0.15	0.13	0.12	0.11
		Sample 35	12.45	14.79	17.33	17.79	20.1	19.28	25.19	21.72	18.5	18.28	19.36	19.74	18.32	17.24	15.49	13.96	12.54	11	9.54	8.26	7.18	6.14	5.28	4.54	3.9	3.4	2.93	2.52	2.17	1.87	1.62	1.38	1.19	1.01	0.87	0.75	0.63	0.55	0.48	0.42	0.37	0.33	0.29	0.26	0.23	0.21	0.19
		Sample 36	17.01	20.54	20.25	17.39	18.35	17.93	21.8	22.08	16.86	17.12	20.77	21.69	18.73	18.34	17.42	15.81	14.13	12.47	11.01	9.73	8.43	7.26	6.32	5.5	4.77	4.2	3.64	3.12	2.66	2.29	1.98	1.69	1.45	1.24	1.07	0.91	0.79	0.68	0.59	0.52	0.46	0.41	0.37	0.33	0.3	0.27	0.24
		Sample 37	18.43	18	21.65	17.87	16.74	16.96	23.46	23.66	17.63	18.79	21.7	21.09	18.92	17.49	15.66	13.95	12.37	10.83	9.44	8.15	6.94	5.94	5.12	4.39	3.74	3.26	2.8	2.41	2.08	1.82	1.57	1.36	1.17	1	0.87	0.74	0.63	0.55	0.48	0.42	0.38	0.33	0.3	0.26	0.23	0.21	0.19
		Sample 38	18.11	16.91	19.88	19.41	20.15	19.36	27.81	22.51	19.67	18.17	20.03	23.77	21.67	20.18	18.28	16.51	14.7	12.96	11.3	9.78	8.5	7.32	6.3	5.4	4.61	4.01	3.48	3	2.59	2.25	1.93	1.67	1.44	1.23	1.06	0.91	0.78	0.68	0.59	0.52	0.46	0.41	0.36	0.32	0.29	0.26	0.23
		Sample 39	22.66	26.18	16.84	17.03	15.99	17.51	28.3	23.6	18.5	18.48	20.28	21.29	20.47	19.32	17.27	15.47	13.72	12.13	10.65	9.27	7.95	6.77	5.9	5.12	4.39	3.82	3.31	2.87	2.48	2.14	1.84	1.58	1.36	1.16	1	0.85	0.73	0.63	0.55	0.48	0.43	0.38	0.34	0.3	0.27	0.25	0.22
		Sample 40	14.21	13.66	14.56	17.6	19.08	17.62	19.6	19.27	16.45	17.19	18.88	21.25	19.69	18.47	16.88	15.52	14.02	12.34	10.79	9.43	8.11	6.98	6.09	5.28	4.52	3.94	3.41	2.93	2.51	2.16	1.85	1.59	1.36	1.17	1.02	0.87	0.75	0.65	0.57	0.51	0.46	0.41	0.37	0.33	0.3	0.27	0.25
		Sample 41	15.79	17.3	19.92	22.14	20.83	19.4	30.82	23.39	16.24	19.28	20.49	19.67	18.96	18.71	17.3	15.3	13.49	11.82	10.44	9.17	7.87	6.66	5.72	4.95	4.27	3.73	3.24	2.81	2.44	2.12	1.84	1.59	1.37	1.17	1.02	0.87	0.75	0.65	0.57	0.51	0.45	0.39	0.35	0.31	0.28	0.25	0.23
		Sample 42	15.19	18.64	17.77	17.03	18.51	18.21	26.27	19.78	15.08	16.99	18.46	19.5	18.83	18.19	16.59	14.84	13.06	11.33	9.75	8.51	7.32	6.23	5.39	4.62	3.94	3.44	2.97	2.56	2.22	1.92	1.66	1.42	1.22	1.03	0.89	0.76	0.65	0.56	0.49	0.42	0.37	0.33	0.29	0.26	0.23	0.21	0.19
		Sample 43	15.52	15.43	16.19	16.92	19.03	18.96	30.39	23.27	17.73	18.55	21.32	21.95	19.52	17.96	16.23	14.69	13.17	11.72	10.37	9.11	7.79	6.63	5.66	4.88	4.19	3.64	3.14	2.7	2.33	1.99	1.72	1.47	1.26	1.08	0.93	0.79	0.68	0.59	0.52	0.45	0.41	0.36	0.32	0.28	0.26	0.23	0.21
		Sample 44	17.22	21.74	19.03	19.5	19.03	17.19	24.47	19.04	18.48	19.12	21.67	22.22	21.51	21	19.55	18.29	17	15.26	13.47	11.8	10.3	8.93	7.85	6.83	5.87	5.1	4.38	3.74	3.2	2.74	2.34	1.99	1.7	1.44	1.24	1.05	0.9	0.77	0.67	0.59	0.53	0.47	0.42	0.37	0.34	0.3	0.27
		Sample 45	27.15	30.16	18.22	17.95	16.65	17.06	23.44	17.8	15.82	17.05	18.96	20.03	18.7	17.94	16.8	15.07	13.26	11.52	10.06	8.74	7.46	6.33	5.49	4.72	4.06	3.56	3.09	2.68	2.32	2.02	1.75	1.52	1.32	1.14	0.99	0.86	0.75	0.65	0.58	0.51	0.46	0.41	0.37	0.33	0.3	0.27	0.24
		Sample 46	21.51	16.68	18.29	19.77	18.55	16.68	26.18	24.2	17.95	18.78	22.55	22.3	19.98	19.02	17.19	15.11	13.28	11.64	10.18	8.84	7.61	6.51	5.66	4.89	4.2	3.66	3.17	2.73	2.36	2.06	1.78	1.53	1.32	1.14	0.99	0.85	0.72	0.63	0.55	0.49	0.43	0.38	0.34	0.3	0.27	0.25	0.22
		Sample 47	16.49	18.08	19.73	23.93	18.41	17.14	22.32	19.91	17.64	19.21	20.49	20.09	18.68	17.44	15.89	14.59	13.3	11.79	10.33	9.05	7.9	6.77	5.85	5.05	4.33	3.78	3.26	2.81	2.43	2.09	1.8	1.54	1.33	1.14	0.99	0.84	0.73	0.63	0.55	0.48	0.43	0.39	0.34	0.31	0.28	0.25	0.23
		Sample 48	14.53	17.83	17.72	16.88	18.89	19	26.02	19.3	16.41	17.98	20.63	20.44	18.82	18.05	16.7	15.28	13.84	12.26	10.85	9.7	8.51	7.31	6.37	5.54	4.79	4.19	3.62	3.11	2.67	2.31	1.99	1.71	1.47	1.26	1.09	0.94	0.81	0.71	0.62	0.55	0.49	0.44	0.4	0.36	0.32	0.29	0.27
		Sample 49	18.51	16.54	21.08	22.68	19.81	18.24	28.99	24.63	20	19.65	23.95	26.03	24.01	23.5	22.18	20.66	18.98	17.05	15.31	13.56	11.81	10.06	8.66	7.47	6.43	5.61	4.83	4.15	3.57	3.07	2.64	2.26	1.94	1.65	1.43	1.23	1.06	0.91	0.81	0.72	0.65	0.58	0.52	0.46	0.42	0.38	0.34
		Sample 50	15.8	16.82	18.4	23.45	17.5	19.11	26.4	21.49	19.02	18.92	23.49	25.18	23.94	23.53	22.16	20.36	18.6	16.88	15.18	13.36	11.56	10.05	8.64	7.44	6.41	5.62	4.87	4.18	3.58	3.09	2.65	2.28	1.96	1.68	1.45	1.25	1.07	0.93	0.82	0.73	0.65	0.58	0.52	0.46	0.42	0.38	0.33
		Sample 51	17.5	23.46	29.39	22.92	20.65	16.99	25.5	21.87	16.76	18.83	22.5	23.93	22.83	22.96	21.71	20.29	18.76	17.14	15.48	13.99	12.29	10.58	9.39	8.19	7.08	6.2	5.36	4.62	3.99	3.44	2.95	2.53	2.17	1.85	1.6	1.37	1.19	1.03	0.91	0.8	0.73	0.64	0.58	0.51	0.46	0.42	0.38
		Sample 52	18.03	18.09	17.72	18.01	16.88	19.74	35.08	29.17	19.83	18.9	21.69	23.63	22.55	22.37	21.43	19.99	18.27	16.46	14.76	13.26	11.62	10.01	8.79	7.65	6.59	5.79	5.03	4.33	3.72	3.2	2.75	2.36	2.03	1.73	1.5	1.28	1.11	0.96	0.85	0.76	0.67	0.6	0.54	0.48	0.44	0.39	0.35
		Sample 53	15.78	18.5	22.28	21.82	18.84	21.53	27.3	21.27	17.19	18.74	21.43	23.17	22.91	22.02	20.4	19.19	18.06	16.41	14.68	12.97	11.37	9.84	8.6	7.52	6.51	5.71	4.95	4.26	3.66	3.16	2.71	2.32	1.99	1.7	1.47	1.25	1.08	0.94	0.82	0.72	0.64	0.57	0.51	0.45	0.4	0.36	0.33
		Sample 54	27.31	28.33	24.25	19.89	20.25	19.6	32.37	29.49	17.96	19.73	24.34	25.54	24.06	23.92	22.65	21.02	19.19	17.46	15.7	13.94	12.2	10.49	9.06	7.71	6.64	5.85	5.05	4.33	3.7	3.19	2.74	2.35	2.02	1.72	1.49	1.27	1.09	0.95	0.84	0.74	0.67	0.59	0.53	0.47	0.42	0.38	0.34
		Sample 55	14.34	19.92	21.05	22.12	25.61	20.22	29.74	22.88	17.69	20.57	23.26	24.23	22.49	21.92	20.57	19.21	17.65	16	14.5	13.19	11.57	9.95	8.79	7.58	6.55	5.76	4.99	4.3	3.73	3.23	2.76	2.36	2.03	1.74	1.5	1.29	1.11	0.96	0.84	0.74	0.66	0.58	0.52	0.47	0.42	0.38	0.34
		Sample 56	24.86	20.89	15.56	20.42	17.72	15.77	23.5	19.29	16.98	18.82	22.08	22.91	22.33	22.52	21.63	20.18	18.7	17.03	15.45	13.8	11.93	10.27	8.84	7.57	6.49	5.66	4.87	4.17	3.6	3.13	2.7	2.33	2	1.71	1.48	1.27	1.09	0.96	0.84	0.75	0.67	0.6	0.54	0.49	0.44	0.4	0.36
		Sample 57	15.64	19.48	22.61	20.04	20.47	21.01	25.85	20.43	19.81	20.64	24.12	26.87	24.19	23.46	22.06	20.89	19.53	17.77	15.96	14.26	12.3	10.54	9.11	7.8	6.67	5.85	5.09	4.39	3.79	3.28	2.83	2.43	2.09	1.79	1.55	1.33	1.15	1	0.89	0.79	0.71	0.64	0.57	0.51	0.46	0.42	0.38
		Sample 58	16.69	28.68	24.13	20.46	18.25	19.48	33.38	21.27	18.04	23.17	24.79	26.13	24.47	24.26	22.8	20.76	18.98	17.05	15.28	13.45	11.71	10.12	8.85	7.64	6.54	5.69	4.91	4.22	3.63	3.12	2.68	2.29	1.97	1.68	1.46	1.25	1.08	0.95	0.84	0.74	0.67	0.6	0.54	0.48	0.43	0.39	0.35
		Sample 59	18.6	21.87	21.85	21.33	20.93	21.19	31.98	18.85	17.39	18.69	21.11	20.9	21.21	21.03	19.55	18.15	16.75	15.42	14.02	12.77	11.39	9.8	8.53	7.39	6.39	5.62	4.89	4.22	3.65	3.14	2.7	2.3	1.97	1.67	1.44	1.23	1.05	0.91	0.79	0.7	0.62	0.55	0.49	0.43	0.39	0.35	0.31
		Sample 60	23.28	26.78	17.27	21.21	19.66	18.82	27.6	23.69	20.81	20.2	24.05	25.7	24.49	24.47	23.15	21.45	19.75	17.84	16.09	14.55	12.98	11.23	9.74	8.43	7.33	6.46	5.58	4.76	4.09	3.54	3.05	2.61	2.25	1.91	1.65	1.42	1.22	1.06	0.93	0.82	0.74	0.65	0.58	0.53	0.47	0.43	0.39
		Sample 61	19.69	16.18	17.21	21.43	25.9	21.78	30.2	22.56	19.46	20.25	23.89	23.54	22.22	22.28	21.42	19.95	18.14	16.24	14.45	12.81	11.19	9.56	8.36	7.21	6.2	5.41	4.69	4.03	3.46	3	2.6	2.22	1.92	1.64	1.43	1.22	1.06	0.93	0.82	0.73	0.65	0.59	0.53	0.48	0.43	0.39	0.35
		Sample 62	17.86	18.76	18.62	18.64	17.55	18.69	25.68	18.3	19.42	19.73	21.94	22.29	21.89	21.42	20.18	19.11	18.06	16.84	15.39	13.71	12.01	10.36	9.06	7.94	6.9	6.07	5.25	4.52	3.91	3.4	2.95	2.54	2.19	1.88	1.63	1.4	1.2	1.06	0.93	0.82	0.75	0.66	0.59	0.53	0.48	0.44	0.39
		Sample 63	20.02	20.8	18.63	20.11	21.96	20.23	24.26	19.77	19.46	19.31	22.98	24.44	22.85	21.74	20.42	19.2	17.86	16.2	14.62	13.13	11.33	9.82	8.65	7.43	6.38	5.63	4.91	4.26	3.67	3.15	2.71	2.33	2	1.7	1.47	1.26	1.09	0.94	0.83	0.74	0.66	0.59	0.52	0.47	0.42	0.39	0.35
		Sample 64	18.28	17.3	21.86	23.77	18.96	19.04	27.6	22.25	17.73	18.83	22.25	23.93	22.27	22.11	20.72	19.05	17.28	15.64	13.92	12.3	10.65	9.13	7.98	6.93	6	5.27	4.58	3.94	3.4	2.93	2.53	2.18	1.88	1.61	1.4	1.19	1.03	0.89	0.78	0.7	0.62	0.55	0.49	0.43	0.39	0.35	0.32
[truncated: 22 more columns]

## Sheet: COTT
Shade (℃, PH)		Wavelength (nm)	360	365	370	375	380	385	390	395	400	405	410	415	420	425	430	435	440	445	450	455	460	465	470	475	480	485	490	495	500	505	510	515	520	525	530	535	540	545	550	555	560	565	570	575	580	585	590
		Sample 1	6.97	9.12	8.36	8.73	8.75	8.84	10.25	9.82	8.85	8.2	7.44	6.39	5.79	5.33	4.85	4.39	3.97	3.56	3.18	2.83	2.48	2.2	1.97	1.75	1.54	1.36	1.2	1.05	0.92	0.81	0.7	0.61	0.53	0.45	0.38	0.32	0.27	0.22	0.18	0.15	0.13	0.11	0.09	0.07	0.06	0.06	0.05
		Sample 2	6.36	7.9	8.94	9.17	10.79	8.68	9.86	9.6	9.43	8.83	7.93	6.97	6.27	5.69	5.16	4.67	4.22	3.77	3.37	2.99	2.64	2.33	2.07	1.83	1.6	1.42	1.24	1.09	0.95	0.83	0.72	0.62	0.54	0.46	0.39	0.33	0.27	0.22	0.19	0.15	0.13	0.11	0.09	0.08	0.07	0.06	0.05
		Sample 3	7.03	7.9	8.72	8.76	10.53	8.99	9.09	10.03	9.14	9.24	8.04	7.21	6.54	5.96	5.38	4.9	4.44	3.96	3.52	3.11	2.76	2.44	2.17	1.9	1.66	1.47	1.29	1.12	0.97	0.85	0.74	0.63	0.54	0.46	0.39	0.33	0.27	0.22	0.19	0.15	0.12	0.11	0.09	0.07	0.06	0.05	0.05
		Sample 4	6.79	8.07	9.13	9.2	9.5	9.13	9.56	9.61	9.2	9.36	8.37	7.34	6.64	6.1	5.47	4.94	4.47	3.99	3.56	3.17	2.79	2.45	2.17	1.91	1.67	1.48	1.29	1.12	0.97	0.85	0.74	0.64	0.55	0.47	0.4	0.34	0.28	0.23	0.19	0.16	0.13	0.11	0.09	0.08	0.07	0.06	0.05
		Sample 5	8.1	8.33	9.13	8.57	9.26	8.84	8.93	9.04	9.24	9.14	8.26	7.25	6.61	6.06	5.45	4.96	4.49	4.01	3.54	3.11	2.71	2.38	2.1	1.85	1.62	1.43	1.25	1.08	0.94	0.81	0.7	0.61	0.52	0.45	0.38	0.32	0.27	0.22	0.19	0.16	0.13	0.11	0.09	0.08	0.07	0.06	0.05
		Sample 6	6.86	9.17	8.33	8.13	8.49	7.7	8.12	7.92	7.72	7.3	6.85	6.23	5.69	5.21	4.68	4.24	3.85	3.46	3.1	2.77	2.46	2.18	1.95	1.74	1.53	1.36	1.2	1.06	0.92	0.81	0.7	0.61	0.53	0.45	0.39	0.33	0.27	0.23	0.19	0.16	0.13	0.11	0.1	0.08	0.07	0.06	0.05
		Sample 7	6.86	8.9	8.81	8.9	9.18	7.57	9.33	9.77	8.86	8.8	7.88	7.18	6.6	6.04	5.44	4.94	4.49	4.04	3.64	3.25	2.85	2.52	2.25	2	1.75	1.55	1.37	1.2	1.04	0.91	0.79	0.69	0.6	0.51	0.44	0.37	0.32	0.26	0.22	0.19	0.16	0.14	0.11	0.1	0.08	0.07	0.06
		Sample 8	6.17	8.65	10.28	8.71	8.92	7.93	9.2	9.18	8.48	8.2	7.45	6.64	6.08	5.59	5.07	4.64	4.22	3.78	3.36	2.97	2.61	2.31	2.05	1.82	1.59	1.41	1.23	1.07	0.93	0.81	0.7	0.6	0.52	0.44	0.38	0.32	0.26	0.22	0.18	0.15	0.13	0.11	0.09	0.08	0.06	0.06	0.05
		Sample 9	6.9	8.06	9.2	9.27	9.45	8.27	9.66	9.41	8.51	8.66	7.34	6.54	5.95	5.43	4.87	4.4	3.97	3.54	3.15	2.8	2.48	2.19	1.94	1.71	1.5	1.32	1.15	1	0.87	0.75	0.64	0.55	0.48	0.4	0.35	0.29	0.24	0.2	0.17	0.14	0.12	0.1	0.08	0.07	0.06	0.05	0.05
		Sample 10	7.39	8.05	9.8	9.23	10.23	8.25	9.75	9.34	8.48	8.42	7.32	6.61	6.04	5.49	4.94	4.48	4.06	3.63	3.24	2.88	2.53	2.23	1.98	1.74	1.52	1.34	1.17	1.02	0.88	0.76	0.66	0.57	0.49	0.41	0.35	0.3	0.25	0.2	0.17	0.14	0.12	0.1	0.08	0.07	0.06	0.05	0.05
		Sample 11	6.79	8.27	7.54	7.31	8.67	8.39	10.42	9.42	8.6	8.47	7.69	6.94	6.35	5.86	5.36	4.92	4.5	4.06	3.65	3.26	2.89	2.59	2.31	2.05	1.8	1.6	1.4	1.22	1.07	0.93	0.81	0.7	0.6	0.52	0.45	0.37	0.31	0.26	0.22	0.18	0.15	0.13	0.11	0.09	0.08	0.07	0.06
		Sample 12	7.31	9.14	10.06	9.51	9.48	8.6	11	11.02	9.84	9.7	8.74	8.06	7.42	6.82	6.19	5.66	5.16	4.62	4.15	3.72	3.29	2.9	2.58	2.29	2.01	1.77	1.55	1.35	1.16	1.01	0.88	0.76	0.66	0.56	0.48	0.41	0.34	0.28	0.23	0.19	0.16	0.13	0.11	0.09	0.08	0.07	0.06
		Sample 13	8.06	9.48	10.55	11.56	11.5	8.76	10.28	9.97	9.65	10.03	9.17	8.06	7.41	6.9	6.31	5.76	5.26	4.73	4.23	3.77	3.34	2.95	2.63	2.33	2.04	1.8	1.57	1.37	1.18	1.03	0.89	0.76	0.65	0.56	0.48	0.4	0.33	0.27	0.23	0.19	0.16	0.13	0.11	0.09	0.08	0.07	0.06
		Sample 14	7.64	9.74	10.72	10.43	10.92	9.09	10.27	9.42	9.17	9.25	8.81	8.01	7.3	6.73	6.12	5.53	5.01	4.48	4.01	3.57	3.14	2.78	2.45	2.15	1.87	1.64	1.43	1.23	1.06	0.91	0.78	0.67	0.57	0.49	0.41	0.34	0.29	0.23	0.19	0.16	0.13	0.11	0.09	0.08	0.07	0.06	0.05
		Sample 15	7.05	8.04	9.62	9.45	8.84	8.24	10.18	9.44	8.68	8.72	7.97	7.14	6.54	5.99	5.41	4.93	4.48	4	3.56	3.17	2.82	2.49	2.2	1.95	1.7	1.5	1.31	1.14	0.98	0.85	0.74	0.63	0.55	0.47	0.4	0.33	0.28	0.23	0.19	0.16	0.13	0.11	0.09	0.08	0.07	0.06	0.05
		Sample 16	6.13	7.81	7.89	8.58	8.58	7.95	8.95	8.67	8.23	7.83	7.01	6.37	5.94	5.46	4.93	4.52	4.15	3.76	3.38	3.05	2.73	2.43	2.18	1.95	1.71	1.52	1.33	1.16	1.01	0.88	0.76	0.66	0.57	0.49	0.42	0.35	0.3	0.24	0.21	0.17	0.14	0.12	0.11	0.09	0.08	0.07	0.06
		Sample 17	7.28	9.7	9.79	9.57	10.72	8.12	10.89	11.79	9.08	9.48	8.73	8.02	7.27	6.73	6.15	5.61	5.12	4.63	4.16	3.7	3.29	2.92	2.59	2.29	2.01	1.78	1.56	1.35	1.18	1.02	0.89	0.76	0.66	0.56	0.48	0.41	0.34	0.28	0.23	0.19	0.16	0.13	0.11	0.09	0.08	0.07	0.06
		Sample 18	8.29	8.33	8.78	9.46	10.35	8.64	10.85	10.35	9.71	9.05	8.52	7.48	6.93	6.44	5.85	5.35	4.88	4.38	3.91	3.5	3.11	2.74	2.43	2.15	1.88	1.66	1.46	1.27	1.1	0.95	0.82	0.71	0.61	0.52	0.44	0.37	0.31	0.25	0.21	0.17	0.15	0.12	0.1	0.09	0.08	0.07	0.06
		Sample 19	7.4	8.72	9.47	9.3	10.11	9.04	11.02	10.14	9.54	9.68	9.21	8.1	7.41	6.83	6.21	5.65	5.14	4.62	4.12	3.66	3.24	2.86	2.55	2.25	1.97	1.73	1.51	1.31	1.14	0.98	0.85	0.73	0.63	0.54	0.46	0.38	0.32	0.26	0.22	0.18	0.15	0.13	0.11	0.09	0.08	0.07	0.06
		Sample 20	7.73	10.06	12.27	12.03	11.59	9.62	10.49	10.85	9.85	9.48	9.02	8.05	7.24	6.67	6.06	5.54	5.06	4.53	4.02	3.56	3.17	2.79	2.45	2.16	1.88	1.65	1.44	1.25	1.08	0.93	0.81	0.69	0.6	0.51	0.43	0.36	0.3	0.25	0.21	0.17	0.14	0.12	0.1	0.08	0.07	0.06	0.05
		Sample 21	6.66	8.01	7.87	9.06	10.36	9.22	10.79	9.54	8.99	9.05	8.47	7.74	6.95	6.36	5.75	5.22	4.74	4.26	3.8	3.38	2.98	2.65	2.36	2.09	1.84	1.63	1.43	1.25	1.1	0.96	0.83	0.72	0.62	0.53	0.45	0.38	0.32	0.26	0.22	0.18	0.15	0.13	0.11	0.09	0.07	0.06	0.06
		Sample 22	6.37	8.25	8.49	8.31	8.04	7.99	9.85	9.84	8.42	8.42	7.89	7.15	6.6	6.02	5.39	4.89	4.43	3.99	3.57	3.18	2.81	2.49	2.22	1.98	1.74	1.54	1.36	1.18	1.03	0.89	0.77	0.67	0.58	0.49	0.42	0.35	0.29	0.24	0.2	0.16	0.14	0.11	0.1	0.08	0.07	0.06	0.05
		Sample 23	6.63	8.08	8.6	8.31	8.41	7.12	9.36	9.62	8.45	8.18	7.98	7.04	6.49	6.01	5.41	4.9	4.43	3.98	3.56	3.16	2.78	2.46	2.19	1.94	1.7	1.51	1.33	1.16	1.01	0.88	0.76	0.66	0.57	0.48	0.41	0.34	0.28	0.23	0.19	0.16	0.13	0.11	0.09	0.08	0.06	0.06	0.05
		Sample 24	7.83	8.95	9.07	9.56	9.64	8.81	11.4	10.07	9.62	9.44	8.26	7.41	6.86	6.36	5.77	5.24	4.73	4.21	3.75	3.35	2.95	2.62	2.32	2.04	1.79	1.58	1.39	1.21	1.05	0.91	0.79	0.68	0.59	0.5	0.43	0.36	0.3	0.24	0.2	0.17	0.14	0.12	0.1	0.08	0.07	0.06	0.05
		Sample 25	6.93	8.8	8.7	8.79	9.41	8.62	8.93	9.02	8.95	8.92	8.39	7.28	6.58	5.96	5.34	4.85	4.39	3.9	3.44	3.05	2.7	2.37	2.09	1.85	1.62	1.43	1.25	1.09	0.95	0.82	0.71	0.61	0.53	0.45	0.38	0.32	0.26	0.21	0.18	0.15	0.12	0.1	0.09	0.07	0.06	0.05	0.05
[truncated: 22 more columns]

## Sheet: PET-COTT
Shade (℃, PH)		Wavelength (nm)	360	365	370	375	380	385	390	395	400	405	410	415	420	425	430	435	440	445	450	455	460	465	470	475	480	485	490	495	500	505	510	515	520	525	530	535	540	545	550	555	560	565	570	575	580	585	590
		Sample 1	7.09	7.61	8.81	8.29	8.02	7.34	8.12	8.46	8.29	8.1	8.02	7.12	6.53	6.08	5.66	5.26	4.85	4.38	3.94	3.52	3.14	2.78	2.47	2.19	1.92	1.7	1.5	1.32	1.15	1	0.86	0.73	0.61	0.5	0.41	0.33	0.27	0.22	0.19	0.15	0.13	0.12	0.1	0.09	0.08	0.07	0.07
		Sample 2	7.04	7.97	8.66	8.66	11.51	8.13	9.08	10.12	10.08	9.44	8.78	7.96	7.43	6.97	6.42	5.95	5.51	5	4.49	4.01	3.53	3.1	2.76	2.46	2.16	1.92	1.69	1.48	1.28	1.11	0.95	0.8	0.67	0.55	0.46	0.36	0.29	0.24	0.2	0.16	0.14	0.12	0.1	0.09	0.08	0.07	0.06
		Sample 3	7.13	7.94	8.33	9.1	9.86	8.81	11.06	10.99	9.82	9.93	9.58	8.8	8.09	7.6	7.04	6.55	6.09	5.52	4.93	4.36	3.83	3.35	2.98	2.63	2.31	2.05	1.8	1.57	1.37	1.19	1.02	0.87	0.73	0.61	0.51	0.42	0.34	0.28	0.24	0.2	0.17	0.15	0.13	0.11	0.1	0.09	0.08
		Sample 4	7.58	8.56	9.29	8.73	9.23	8.51	10.4	10.17	9.33	9.11	9.02	8.3	7.72	7.21	6.67	6.17	5.65	5.08	4.55	4.05	3.59	3.15	2.8	2.48	2.17	1.93	1.69	1.48	1.29	1.12	0.96	0.81	0.68	0.56	0.47	0.38	0.31	0.25	0.21	0.17	0.15	0.13	0.11	0.1	0.08	0.08	0.07
		Sample 5	7.24	8.83	8.98	8.99	9.66	8.32	10.26	10.37	9.45	9.56	8.67	7.88	7.24	6.7	6.14	5.7	5.27	4.77	4.27	3.81	3.38	2.96	2.62	2.32	2.05	1.81	1.6	1.4	1.22	1.05	0.91	0.78	0.66	0.55	0.46	0.38	0.32	0.26	0.22	0.19	0.16	0.14	0.12	0.1	0.09	0.08	0.07
		Sample 6	6.76	8.64	8.73	9.21	9.18	7.76	9.68	10.34	8.93	8.91	8.34	7.66	7.22	6.77	6.28	5.83	5.39	4.88	4.39	3.93	3.46	3.05	2.73	2.43	2.14	1.91	1.69	1.48	1.29	1.12	0.97	0.83	0.7	0.58	0.48	0.39	0.32	0.26	0.22	0.18	0.15	0.14	0.12	0.1	0.09	0.08	0.07
		Sample 7	6.76	9.65	8.77	9.25	11.88	9.46	10.9	10.33	9.61	9.94	9.11	8.43	8.02	7.47	6.87	6.36	5.86	5.28	4.7	4.15	3.66	3.22	2.86	2.53	2.22	1.96	1.72	1.5	1.3	1.13	0.98	0.83	0.69	0.57	0.48	0.39	0.32	0.26	0.22	0.18	0.15	0.13	0.11	0.1	0.08	0.07	0.07
		Sample 8	7.46	9.56	9.4	10.24	9.45	8.43	10.33	9.4	9.13	9.39	9.06	8.17	7.52	7.08	6.58	6.07	5.56	5.01	4.45	3.91	3.43	3.01	2.66	2.35	2.06	1.82	1.6	1.39	1.2	1.03	0.88	0.74	0.62	0.51	0.42	0.34	0.28	0.23	0.19	0.16	0.14	0.12	0.1	0.09	0.08	0.07	0.06
		Sample 9	7.8	9.81	8.66	9.12	8.95	8.21	10.24	10.13	9.9	9.76	8.97	8.19	7.64	7.1	6.54	6.02	5.52	4.94	4.39	3.87	3.4	2.95	2.62	2.31	2.02	1.78	1.56	1.35	1.17	1	0.85	0.71	0.59	0.49	0.4	0.32	0.26	0.21	0.17	0.14	0.12	0.1	0.09	0.07	0.07	0.06	0.05
		Sample 10	8.65	9.72	9.11	9.18	9.46	9.46	11.3	11.06	10.36	10.79	9.32	8.74	8.25	7.83	7.23	6.63	6.05	5.43	4.86	4.33	3.8	3.32	2.93	2.59	2.27	2	1.76	1.53	1.32	1.13	0.97	0.81	0.68	0.56	0.46	0.37	0.3	0.25	0.21	0.17	0.14	0.12	0.11	0.09	0.08	0.07	0.06
		Sample 11	7.58	9.08	9.03	8.71	9.22	8.39	8.83	9.25	9.62	9.49	8.99	8.07	7.54	7.07	6.51	6.03	5.57	5.02	4.5	4	3.52	3.09	2.73	2.42	2.13	1.9	1.67	1.45	1.26	1.1	0.94	0.8	0.68	0.56	0.47	0.39	0.32	0.26	0.22	0.19	0.16	0.14	0.12	0.1	0.09	0.08	0.07
		Sample 12	6.18	8.23	8.21	8.32	8.95	8.72	10.61	10.56	9.61	9.87	8.96	8.15	7.71	7.21	6.57	6.01	5.49	4.92	4.38	3.88	3.4	2.97	2.63	2.32	2.03	1.79	1.57	1.37	1.18	1.02	0.88	0.74	0.62	0.52	0.43	0.35	0.29	0.23	0.2	0.16	0.14	0.12	0.1	0.09	0.07	0.06	0.06
		Sample 13	7.49	8.61	9.19	8.73	9.7	8.8	11.24	9.9	9.53	9.47	8.9	8.03	7.56	7.1	6.55	6.05	5.56	5.03	4.51	3.99	3.5	3.05	2.68	2.36	2.06	1.82	1.6	1.39	1.2	1.04	0.89	0.76	0.64	0.53	0.44	0.36	0.29	0.24	0.2	0.17	0.15	0.13	0.11	0.1	0.08	0.08	0.07
		Sample 14	9.28	11.35	9.5	9.48	9.68	8.6	10.59	10.52	10.32	10.16	9.17	8.42	7.79	7.34	6.79	6.26	5.73	5.14	4.56	4.01	3.49	3.05	2.69	2.36	2.05	1.8	1.57	1.36	1.17	1.01	0.86	0.73	0.62	0.51	0.43	0.35	0.29	0.24	0.2	0.17	0.15	0.13	0.11	0.1	0.09	0.08	0.07
		Sample 15	6.71	7.91	8.28	8.51	9.18	7.85	9.52	10.16	9.39	8.99	8.41	7.73	7.31	6.8	6.19	5.65	5.11	4.59	4.11	3.65	3.21	2.81	2.47	2.17	1.89	1.67	1.46	1.26	1.09	0.94	0.81	0.68	0.57	0.48	0.4	0.33	0.27	0.23	0.19	0.16	0.14	0.12	0.1	0.09	0.07	0.06	0.06
		Sample 16	8.21	9.91	8.58	9.23	8.75	8.18	10.1	9.49	9.42	9.33	9.08	8.01	7.51	7.14	6.63	6.13	5.64	5.09	4.57	4.07	3.57	3.13	2.77	2.46	2.15	1.9	1.66	1.45	1.26	1.09	0.94	0.8	0.67	0.55	0.46	0.38	0.31	0.25	0.21	0.18	0.15	0.13	0.11	0.1	0.09	0.08	0.07
		Sample 17	6.83	8.51	9.72	10.03	10.46	8.93	9.88	11.29	10.18	10.04	9.72	8.85	8.3	7.81	7.16	6.6	6.08	5.49	4.91	4.35	3.84	3.36	2.97	2.62	2.3	2.04	1.8	1.57	1.35	1.17	1	0.85	0.72	0.59	0.49	0.4	0.32	0.26	0.22	0.18	0.15	0.13	0.11	0.1	0.08	0.08	0.07
		Sample 18	7.64	9.82	10.02	9.8	9.23	8.5	10.02	9.76	10.18	9.84	8.57	7.95	7.55	7.08	6.48	5.92	5.42	4.88	4.34	3.82	3.36	2.95	2.61	2.3	2	1.76	1.53	1.33	1.15	0.99	0.84	0.71	0.59	0.48	0.4	0.32	0.26	0.21	0.18	0.15	0.12	0.11	0.09	0.08	0.07	0.06	0.05
		Sample 19	7.24	8.89	8.89	10.08	9.78	8.68	10.66	9.55	9.33	9.67	9.15	8.29	7.73	7.25	6.67	6.1	5.56	4.99	4.45	3.94	3.47	3.03	2.66	2.34	2.04	1.79	1.56	1.35	1.16	1	0.86	0.72	0.6	0.49	0.41	0.33	0.27	0.22	0.19	0.15	0.13	0.11	0.1	0.08	0.07	0.06	0.06
		Sample 20	7.84	9.28	9.53	9.85	11.39	8.62	10.18	11.53	10.01	10.12	9.1	8.28	7.72	7.15	6.55	6.04	5.52	4.92	4.35	3.82	3.34	2.9	2.54	2.22	1.92	1.68	1.46	1.26	1.07	0.91	0.77	0.64	0.53	0.43	0.35	0.29	0.24	0.19	0.16	0.14	0.12	0.1	0.09	0.07	0.07	0.06	0.05
		Sample 21	6.63	7.48	9.25	7.95	8.75	8.25	9.59	9.14	8.78	9.29	8.82	8.02	7.53	7.09	6.53	5.99	5.46	4.86	4.32	3.85	3.37	2.95	2.6	2.31	2.02	1.79	1.58	1.37	1.2	1.04	0.89	0.76	0.64	0.52	0.43	0.35	0.28	0.23	0.19	0.16	0.14	0.12	0.11	0.09	0.08	0.08	0.07
		Sample 22	6.57	7.57	8.56	8.81	9.85	8.78	10.19	9.98	9.31	9.04	8.46	8.05	7.45	6.83	6.15	5.63	5.13	4.58	4.04	3.56	3.12	2.72	2.39	2.11	1.84	1.63	1.42	1.23	1.07	0.92	0.79	0.67	0.56	0.46	0.38	0.31	0.25	0.2	0.17	0.14	0.12	0.1	0.09	0.08	0.07	0.06	0.05
		Sample 23	6.61	7.05	7.12	8.94	8.84	8.3	10.21	10.31	9.35	9.18	8.82	7.97	7.46	6.94	6.35	5.79	5.24	4.66	4.12	3.62	3.17	2.77	2.44	2.16	1.87	1.64	1.43	1.24	1.07	0.92	0.78	0.66	0.55	0.46	0.38	0.31	0.25	0.21	0.17	0.14	0.12	0.11	0.09	0.08	0.07	0.06	0.05
		Sample 24	5.94	8.16	8.76	8.78	9.83	8.3	10.13	10.18	9.42	9.41	8.62	8.05	7.58	6.94	6.23	5.62	5.08	4.52	3.98	3.49	3.04	2.65	2.33	2.04	1.78	1.56	1.36	1.17	1	0.86	0.74	0.62	0.51	0.42	0.35	0.28	0.23	0.19	0.16	0.13	0.11	0.1	0.08	0.07	0.06	0.06	0.05
		Sample 25	7.09	8.12	7.9	8.61	10.02	7.53	9.18	9.19	9.53	9.19	8.23	7.48	6.96	6.47	5.89	5.35	4.84	4.29	3.79	3.34	2.92	2.54	2.22	1.94	1.69	1.48	1.29	1.11	0.95	0.82	0.69	0.58	0.49	0.41	0.34	0.28	0.23	0.2	0.17	0.14	0.12	0.11	0.1	0.09	0.08	0.07	0.06
[truncated: 22 more columns]

## Sheet: PET-CS
Shade (℃, PH)		Wavelength (nm)	360	365	370	375	380	385	390	395	400	405	410	415	420	425	430	435	440	445	450	455	460	465	470	475	480	485	490	495	500	505	510	515	520	525	530	535	540	545	550	555	560	565	570	575	580	585	590
		Sample 1	8.37	11.11	11.4	13.76	14.4	10.94	14.25	14.54	12.78	14.41	13.88	13.16	12.69	11.81	10.64	9.59	8.52	7.3	6.19	5.24	4.35	3.64	3.11	2.66	2.27	1.96	1.69	1.45	1.25	1.08	0.94	0.81	0.7	0.6	0.53	0.46	0.41	0.37	0.34	0.3	0.27	0.24	0.21	0.17	0.15	0.12	0.1
		Sample 2	8.43	9.76	12.08	13.85	11.37	10.88	12.61	14.07	13.3	14.32	13.64	13.95	13.44	12.46	11.24	10.24	9.1	7.81	6.6	5.56	4.62	3.87	3.3	2.82	2.39	2.07	1.78	1.53	1.31	1.13	0.97	0.83	0.7	0.6	0.51	0.44	0.38	0.34	0.3	0.27	0.23	0.2	0.17	0.15	0.12	0.1	0.09
		Sample 3	8.77	9.57	11.96	9.93	11.41	10.2	12.9	13.39	12.37	13.98	13.29	12.79	12.8	12.24	11.05	10.01	8.99	7.76	6.56	5.48	4.56	3.81	3.22	2.73	2.29	1.95	1.65	1.38	1.15	0.96	0.79	0.64	0.52	0.41	0.32	0.26	0.21	0.17	0.14	0.12	0.11	0.1	0.09	0.08	0.07	0.07	0.06
		Sample 4	8.66	10.01	9.75	10.86	11.91	10.82	13.37	12.7	13.18	14.65	14.35	13.63	12.93	12.09	10.96	9.85	8.71	7.37	6.15	5.11	4.25	3.55	3	2.53	2.11	1.8	1.53	1.29	1.08	0.91	0.76	0.64	0.53	0.44	0.37	0.31	0.26	0.23	0.2	0.18	0.16	0.15	0.13	0.12	0.11	0.1	0.09
		Sample 5	7.96	10.72	11.69	11.23	11.56	10.76	12.81	13.43	12.58	13.62	13.62	12.81	11.79	11.09	10.1	8.96	7.78	6.56	5.48	4.55	3.78	3.13	2.64	2.21	1.83	1.55	1.31	1.09	0.9	0.75	0.61	0.49	0.4	0.31	0.25	0.2	0.17	0.14	0.12	0.11	0.1	0.09	0.09	0.08	0.08	0.08	0.07
		Sample 6	9.03	10.26	11.2	12.86	12.88	11.95	16.32	16.01	14.11	15.12	16.07	15.09	13.92	12.98	11.94	10.8	9.63	8.33	7.14	6.05	5.02	4.2	3.59	3.06	2.59	2.22	1.89	1.6	1.34	1.12	0.93	0.76	0.61	0.49	0.39	0.31	0.25	0.2	0.17	0.15	0.13	0.12	0.11	0.1	0.09	0.09	0.08
		Sample 7	8.87	12.89	12.5	12.52	12.22	10.85	13.47	15.59	13.56	14.87	14.86	13.47	13.03	12.48	11.5	10.32	9.12	7.81	6.65	5.62	4.7	3.92	3.33	2.84	2.4	2.05	1.75	1.48	1.25	1.05	0.86	0.71	0.58	0.46	0.38	0.3	0.25	0.2	0.18	0.15	0.13	0.12	0.11	0.1	0.09	0.09	0.08
		Sample 8	7.87	9.87	10.24	11.12	11.9	10.54	11.69	12.66	11.99	11.86	11.09	10.11	9.6	9.04	8.14	7.31	6.52	5.71	4.9	4.17	3.49	2.92	2.5	2.15	1.83	1.58	1.35	1.15	0.98	0.84	0.71	0.6	0.51	0.42	0.36	0.31	0.27	0.24	0.22	0.19	0.18	0.16	0.14	0.13	0.11	0.1	0.09
		Sample 9	9.75	11.4	10.63	11.85	14.25	12.53	14.96	12.54	13.7	14.52	14.65	14.12	13.9	13.28	12.12	11.08	9.94	8.51	7.16	6	5.02	4.21	3.58	3.04	2.56	2.19	1.87	1.58	1.33	1.12	0.93	0.77	0.63	0.51	0.41	0.33	0.27	0.22	0.19	0.16	0.15	0.13	0.12	0.11	0.1	0.09	0.08
		Sample 10	9.32	9.82	10.02	11.33	11.92	10.89	12.55	14.37	13.39	13.74	13.97	13.66	12.91	11.96	10.83	9.66	8.48	7.23	6.1	5.1	4.27	3.55	3	2.55	2.15	1.83	1.56	1.31	1.1	0.93	0.77	0.63	0.52	0.42	0.34	0.28	0.23	0.19	0.17	0.15	0.13	0.12	0.11	0.1	0.09	0.08	0.07
		Sample 11	7.91	10.61	11.9	11.75	12.71	11.22	14.26	15.04	15.52	15.91	15.59	14.23	13.28	12.45	11.24	10.07	8.88	7.58	6.41	5.39	4.49	3.75	3.19	2.7	2.28	1.96	1.67	1.42	1.21	1.02	0.86	0.72	0.61	0.5	0.42	0.35	0.3	0.26	0.23	0.2	0.18	0.17	0.15	0.14	0.13	0.12	0.11
		Sample 12	9.6	10.13	12.31	11.9	14.17	11.66	13.86	15.52	15.68	15.13	13.36	13.13	13.25	12.46	11.2	10.02	8.96	7.76	6.6	5.5	4.59	3.8	3.19	2.7	2.26	1.93	1.64	1.39	1.17	0.98	0.82	0.67	0.55	0.45	0.37	0.3	0.25	0.21	0.18	0.16	0.14	0.13	0.12	0.11	0.1	0.09	0.08
		Sample 13	9.44	11.69	13.19	13.6	14.14	10.96	12.9	13.52	13.17	14.33	14.04	13.52	13.03	12.19	10.97	9.81	8.69	7.38	6.19	5.18	4.28	3.58	3.04	2.57	2.15	1.84	1.56	1.33	1.12	0.95	0.79	0.66	0.55	0.45	0.37	0.31	0.26	0.22	0.2	0.17	0.15	0.14	0.13	0.11	0.1	0.09	0.09
		Sample 14	4.29	4.94	5.06	4.81	4.98	4.32	4.17	4.02	3.82	3.46	2.94	2.52	2.33	2.24	2.14	2.05	1.97	1.88	1.78	1.67	1.54	1.42	1.3	1.19	1.07	0.97	0.86	0.76	0.66	0.57	0.49	0.41	0.35	0.28	0.24	0.2	0.17	0.14	0.12	0.11	0.1	0.09	0.09	0.08	0.08	0.07	0.07
		Sample 15	8.13	11.35	10.82	10.41	11.6	11.19	13.26	15.06	14.5	15.04	13.99	13.9	13.11	12.3	11.17	9.99	8.76	7.46	6.29	5.29	4.43	3.71	3.16	2.68	2.24	1.91	1.63	1.38	1.16	0.98	0.82	0.68	0.56	0.45	0.37	0.31	0.25	0.21	0.19	0.16	0.15	0.13	0.12	0.1	0.09	0.08	0.08
		Sample 16	10.15	11.45	11.07	12.72	13.23	10.03	14.62	14.75	13.72	14.96	15.28	14.31	13.67	12.8	11.6	10.57	9.4	8.07	6.81	5.75	4.82	4.08	3.51	3.01	2.56	2.22	1.92	1.66	1.43	1.24	1.07	0.91	0.79	0.67	0.58	0.5	0.44	0.39	0.35	0.31	0.28	0.26	0.23	0.2	0.18	0.16	0.14
		Sample 17	9.19	11.87	10.83	10.97	12.07	10.8	14.59	15.52	13.36	14.48	15	13.45	12.86	12.47	11.68	10.69	9.58	8.29	7.05	5.94	4.95	4.17	3.55	3.02	2.57	2.22	1.89	1.6	1.34	1.13	0.94	0.77	0.63	0.51	0.41	0.33	0.27	0.23	0.19	0.17	0.15	0.13	0.12	0.11	0.1	0.09	0.08
		Sample 18	9.71	10.97	10.52	11.16	12.18	11.03	15.16	15.91	13.59	15.62	14.74	13.84	13.31	12.62	11.42	10.17	9.01	7.77	6.64	5.62	4.7	3.92	3.34	2.82	2.38	2.03	1.73	1.47	1.24	1.04	0.87	0.72	0.59	0.48	0.4	0.32	0.27	0.23	0.2	0.18	0.16	0.15	0.14	0.13	0.12	0.11	0.11
		Sample 19	9.18	13.36	14.67	13.03	13.49	12.14	14.97	16.07	13.38	15.54	15.5	15.21	14.52	13.67	12.33	11.1	9.88	8.67	7.45	6.27	5.24	4.39	3.75	3.19	2.69	2.3	1.95	1.64	1.37	1.14	0.94	0.77	0.62	0.49	0.4	0.31	0.25	0.21	0.17	0.15	0.13	0.12	0.1	0.09	0.08	0.08	0.07
		Sample 20	10.1	11.68	14.11	13.76	12.09	11.72	15.59	14.52	14.63	14.78	15.78	15.59	14.53	13.61	12.36	11.13	9.88	8.44	7.16	6.04	5.06	4.24	3.61	3.09	2.63	2.26	1.94	1.65	1.39	1.18	1	0.83	0.69	0.56	0.46	0.38	0.32	0.26	0.23	0.2	0.17	0.16	0.14	0.13	0.11	0.1	0.09
		Sample 21	6.68	8.5	10.13	10.41	10.62	8.03	9.11	10.57	9.7	9.73	8.94	8.09	7.71	7.26	6.66	6.12	5.6	5.02	4.44	3.89	3.34	2.88	2.51	2.18	1.89	1.65	1.43	1.23	1.06	0.9	0.76	0.64	0.54	0.44	0.37	0.3	0.25	0.21	0.19	0.16	0.14	0.13	0.12	0.11	0.1	0.09	0.08
		Sample 22	8.49	9.61	9.89	10.85	12.57	10.33	13.33	12.87	13.22	14.25	14.18	13.52	12.86	11.98	10.79	9.58	8.5	7.25	6.12	5.1	4.28	3.59	3.05	2.58	2.17	1.85	1.56	1.32	1.11	0.93	0.77	0.63	0.51	0.41	0.33	0.26	0.21	0.17	0.15	0.13	0.11	0.1	0.09	0.08	0.07	0.07	0.06
		Sample 23	9.23	12.58	13.5	11.22	12.06	10.35	11.72	12.55	12.11	13.04	13.63	12.54	11.97	11.3	10.23	9.14	8.07	6.9	5.84	4.91	4.08	3.42	2.9	2.46	2.08	1.78	1.5	1.27	1.07	0.89	0.74	0.61	0.49	0.4	0.32	0.26	0.21	0.17	0.15	0.13	0.11	0.1	0.09	0.08	0.08	0.07	0.07
		Sample 24	8.76	12.84	12.15	11.19	12.58	10.84	14.69	13.25	12.83	14.21	14.48	14.51	13.53	12.59	11.36	10.32	9.22	7.99	6.81	5.74	4.78	4.03	3.46	2.97	2.53	2.19	1.87	1.6	1.36	1.15	0.98	0.81	0.67	0.54	0.44	0.36	0.3	0.25	0.21	0.18	0.16	0.14	0.13	0.11	0.1	0.09	0.08
		Sample 25	9.27	13.3	12.14	12.58	13.03	10.4	11.16	15.21	13.3	13.71	13.9	13.2	12.73	11.93	10.73	9.69	8.62	7.39	6.24	5.25	4.38	3.69	3.15	2.7	2.29	1.97	1.69	1.43	1.21	1.02	0.85	0.7	0.58	0.47	0.38	0.3	0.25	0.2	0.17	0.15	0.13	0.11	0.1	0.09	0.08	0.08	0.07
[truncated: 22 more columns]
